# Supplementary material for: A Meta‐Analysis of Conductive and Strong Carbon Nanotube Materials
Source: Adv Mater. 2021 Jul 19;33(36):2008432. doi: 10.1002/adma.202008432 (PMC11469326; doi:10.1002/adma.202008432)
Supplement: Supplementary file 2 — Supporting Information [file ADMA-33-2008432-s001.zip]

Archive with 1 entries (1 files):
- 20210409_Metaanalysis_database.xlsx
