# Supplementary material for: A Meta‐Analysis of Conductive and Strong Carbon Nanotube Materials
Source: Adv Mater. 2021 Jul 19;33(36):2008432. doi: 10.1002/adma.202008432 (PMC11469326; doi:10.1002/adma.202008432)
Supplement: Supplementary file 2 — Supporting Information [file ADMA-33-2008432-s001.zip › 20210409_Metaanalysis_database.xlsx]

## Sheet: Main
Category	Conductivity (MSm-1)	Density (g cm-3)	Specific Conductivity (kS m2/kg)	Electrical Anisotropy	Alignment figure of merit	Alignment method	Alignment FWHM	FWHM type	Raman G:D	Raman wavelength	(10^-12)*G:D λ^4	Doped or Acid Exposure (Yes/ No)	Tensile Strength (MPa)	Specific Strength (N/Tex)	Young's Modulus (GPa)		Uber Parameter	Specific Uber Parameter	CNT Diameter (nm)	Plottable CNT Diameter (nm)	Date Entered and Checked	Notes	Year	Production Process	Post Process	Intentionally added intercalation dope	Host Conductivity (MSm-1)	Sorted Status	Bulk Fiber Diameter (microns)	G Peak Position (cm-1)	Thermal Conductivity (W/(m K))	T Star (K)	R value at lowest temp	R value at 4.2 K	R value at 10 K	R value at 77 K	R value at 300 K	R(300K)/R(4.2K)	R(300K)/R(10K)	Reference						Log Conductivity	Log Density	Log Specific Conductivity	Log Tensile Strength
Metal	Not Reported/ Can not calculate	8.9	Not Reported/ Can not calculate	Not Reported/ Can not calculate	Not Reported/ Can not calculate	Not Reported/ Can not calculate	Not Reported/ Can not calculate	Not Reported/ Can not calculate	Not Reported/ Can not calculate	Not Reported/ Can not calculate	Not Reported/ Can not calculate	No	Not Reported/ Can not calculate	Not Reported/ Can not calculate	Not Reported/ Can not calculate		Not Reported/ Can not calculate	Not Reported/ Can not calculate	Not Reported/ Can not calculate	Not Reported/ Can not calculate	20200508	Cu wire, current for luminosity	1888	Not Reported/ Can not calculate	As-is	Not Reported/ Can not calculate	Not Reported/ Can not calculate	Not Reported/ Can not calculate	203.2	Not Reported/ Can not calculate	Not Reported/ Can not calculate	Not Reported/ Can not calculate	Not Reported/ Can not calculate	Not Reported/ Can not calculate	Not Reported/ Can not calculate	Not Reported/ Can not calculate	Not Reported/ Can not calculate	#VALUE!	#VALUE!	1888_On the heating effects of electric currents					12	#VALUE!	0.94939	#VALUE!	#VALUE!
Metal	Not Reported/ Can not calculate	8.9	Not Reported/ Can not calculate	Not Reported/ Can not calculate	Not Reported/ Can not calculate	Not Reported/ Can not calculate	Not Reported/ Can not calculate	Not Reported/ Can not calculate	Not Reported/ Can not calculate	Not Reported/ Can not calculate	Not Reported/ Can not calculate	No	Not Reported/ Can not calculate	Not Reported/ Can not calculate	Not Reported/ Can not calculate		Not Reported/ Can not calculate	Not Reported/ Can not calculate	Not Reported/ Can not calculate	Not Reported/ Can not calculate	20200508	Cu wire, current for luminosity	1888	Not Reported/ Can not calculate	As-is	Not Reported/ Can not calculate	Not Reported/ Can not calculate	Not Reported/ Can not calculate	355.6	Not Reported/ Can not calculate	Not Reported/ Can not calculate	Not Reported/ Can not calculate	Not Reported/ Can not calculate	Not Reported/ Can not calculate	Not Reported/ Can not calculate	Not Reported/ Can not calculate	Not Reported/ Can not calculate	#VALUE!	#VALUE!	1888_On the heating effects of electric currents					12	#VALUE!	0.94939	#VALUE!	#VALUE!
Metal	Not Reported/ Can not calculate	8.9	Not Reported/ Can not calculate	Not Reported/ Can not calculate	Not Reported/ Can not calculate	Not Reported/ Can not calculate	Not Reported/ Can not calculate	Not Reported/ Can not calculate	Not Reported/ Can not calculate	Not Reported/ Can not calculate	Not Reported/ Can not calculate	No	Not Reported/ Can not calculate	Not Reported/ Can not calculate	Not Reported/ Can not calculate		Not Reported/ Can not calculate	Not Reported/ Can not calculate	Not Reported/ Can not calculate	Not Reported/ Can not calculate	20200510	Cu wire, current for luminosity	1888	Not Reported/ Can not calculate	As-is	Not Reported/ Can not calculate	Not Reported/ Can not calculate	Not Reported/ Can not calculate	457.2	Not Reported/ Can not calculate	Not Reported/ Can not calculate	Not Reported/ Can not calculate	Not Reported/ Can not calculate	Not Reported/ Can not calculate	Not Reported/ Can not calculate	Not Reported/ Can not calculate	Not Reported/ Can not calculate	#VALUE!	#VALUE!	1888_On the heating effects of electric currents					12	#VALUE!	0.94939	#VALUE!	#VALUE!
Metal	Not Reported/ Can not calculate	8.9	Not Reported/ Can not calculate	Not Reported/ Can not calculate	Not Reported/ Can not calculate	Not Reported/ Can not calculate	Not Reported/ Can not calculate	Not Reported/ Can not calculate	Not Reported/ Can not calculate	Not Reported/ Can not calculate	Not Reported/ Can not calculate	No	Not Reported/ Can not calculate	Not Reported/ Can not calculate	Not Reported/ Can not calculate		Not Reported/ Can not calculate	Not Reported/ Can not calculate	Not Reported/ Can not calculate	Not Reported/ Can not calculate	20200510	Cu wire, current for luminosity	1888	Not Reported/ Can not calculate	As-is	Not Reported/ Can not calculate	Not Reported/ Can not calculate	Not Reported/ Can not calculate	508	Not Reported/ Can not calculate	Not Reported/ Can not calculate	Not Reported/ Can not calculate	Not Reported/ Can not calculate	Not Reported/ Can not calculate	Not Reported/ Can not calculate	Not Reported/ Can not calculate	Not Reported/ Can not calculate	#VALUE!	#VALUE!	1888_On the heating effects of electric currents					12	#VALUE!	0.94939	#VALUE!	#VALUE!
Metal	Not Reported/ Can not calculate	8.9	Not Reported/ Can not calculate	Not Reported/ Can not calculate	Not Reported/ Can not calculate	Not Reported/ Can not calculate	Not Reported/ Can not calculate	Not Reported/ Can not calculate	Not Reported/ Can not calculate	Not Reported/ Can not calculate	Not Reported/ Can not calculate	No	Not Reported/ Can not calculate	Not Reported/ Can not calculate	Not Reported/ Can not calculate		Not Reported/ Can not calculate	Not Reported/ Can not calculate	Not Reported/ Can not calculate	Not Reported/ Can not calculate	20200512	Cu wire, current for luminosity	1888	Not Reported/ Can not calculate	As-is	Not Reported/ Can not calculate	Not Reported/ Can not calculate	Not Reported/ Can not calculate	609.6	Not Reported/ Can not calculate	Not Reported/ Can not calculate	Not Reported/ Can not calculate	Not Reported/ Can not calculate	Not Reported/ Can not calculate	Not Reported/ Can not calculate	Not Reported/ Can not calculate	Not Reported/ Can not calculate	#VALUE!	#VALUE!	1888_On the heating effects of electric currents					12	#VALUE!	0.94939	#VALUE!	#VALUE!
Metal	Not Reported/ Can not calculate	8.9	Not Reported/ Can not calculate	Not Reported/ Can not calculate	Not Reported/ Can not calculate	Not Reported/ Can not calculate	Not Reported/ Can not calculate	Not Reported/ Can not calculate	Not Reported/ Can not calculate	Not Reported/ Can not calculate	Not Reported/ Can not calculate	No	Not Reported/ Can not calculate	Not Reported/ Can not calculate	Not Reported/ Can not calculate		Not Reported/ Can not calculate	Not Reported/ Can not calculate	Not Reported/ Can not calculate	Not Reported/ Can not calculate	20200512	Cu wire, current for luminosity	1888	Not Reported/ Can not calculate	As-is	Not Reported/ Can not calculate	Not Reported/ Can not calculate	Not Reported/ Can not calculate	762	Not Reported/ Can not calculate	Not Reported/ Can not calculate	Not Reported/ Can not calculate	Not Reported/ Can not calculate	Not Reported/ Can not calculate	Not Reported/ Can not calculate	Not Reported/ Can not calculate	Not Reported/ Can not calculate	#VALUE!	#VALUE!	1888_On the heating effects of electric currents					12	#VALUE!	0.94939	#VALUE!	#VALUE!
Metal	Not Reported/ Can not calculate	21.45	Not Reported/ Can not calculate	Not Reported/ Can not calculate	Not Reported/ Can not calculate	Not Reported/ Can not calculate	Not Reported/ Can not calculate	Not Reported/ Can not calculate	Not Reported/ Can not calculate	Not Reported/ Can not calculate	Not Reported/ Can not calculate	No	Not Reported/ Can not calculate	Not Reported/ Can not calculate	Not Reported/ Can not calculate		Not Reported/ Can not calculate	Not Reported/ Can not calculate	Not Reported/ Can not calculate	Not Reported/ Can not calculate	20200516	Pt wire, current for luminosity	1888	Not Reported/ Can not calculate	As-is	Not Reported/ Can not calculate	Not Reported/ Can not calculate	Not Reported/ Can not calculate	965.2	Not Reported/ Can not calculate	Not Reported/ Can not calculate	Not Reported/ Can not calculate	Not Reported/ Can not calculate	Not Reported/ Can not calculate	Not Reported/ Can not calculate	Not Reported/ Can not calculate	Not Reported/ Can not calculate	#VALUE!	#VALUE!	1888_On the heating effects of electric currents					12	#VALUE!	1.33143	#VALUE!	#VALUE!
Metal	Not Reported/ Can not calculate	21.45	Not Reported/ Can not calculate	Not Reported/ Can not calculate	Not Reported/ Can not calculate	Not Reported/ Can not calculate	Not Reported/ Can not calculate	Not Reported/ Can not calculate	Not Reported/ Can not calculate	Not Reported/ Can not calculate	Not Reported/ Can not calculate	No	Not Reported/ Can not calculate	Not Reported/ Can not calculate	Not Reported/ Can not calculate		Not Reported/ Can not calculate	Not Reported/ Can not calculate	Not Reported/ Can not calculate	Not Reported/ Can not calculate	20200516	Pt wire, current for luminosity	1888	Not Reported/ Can not calculate	As-is	Not Reported/ Can not calculate	Not Reported/ Can not calculate	Not Reported/ Can not calculate	508	Not Reported/ Can not calculate	Not Reported/ Can not calculate	Not Reported/ Can not calculate	Not Reported/ Can not calculate	Not Reported/ Can not calculate	Not Reported/ Can not calculate	Not Reported/ Can not calculate	Not Reported/ Can not calculate	#VALUE!	#VALUE!	1888_On the heating effects of electric currents					12	#VALUE!	1.33143	#VALUE!	#VALUE!
Metal	Not Reported/ Can not calculate	21.45	Not Reported/ Can not calculate	Not Reported/ Can not calculate	Not Reported/ Can not calculate	Not Reported/ Can not calculate	Not Reported/ Can not calculate	Not Reported/ Can not calculate	Not Reported/ Can not calculate	Not Reported/ Can not calculate	Not Reported/ Can not calculate	No	Not Reported/ Can not calculate	Not Reported/ Can not calculate	Not Reported/ Can not calculate		Not Reported/ Can not calculate	Not Reported/ Can not calculate	Not Reported/ Can not calculate	Not Reported/ Can not calculate	20200516	Pt wire, current for luminosity	1888	Not Reported/ Can not calculate	As-is	Not Reported/ Can not calculate	Not Reported/ Can not calculate	Not Reported/ Can not calculate	457.2	Not Reported/ Can not calculate	Not Reported/ Can not calculate	Not Reported/ Can not calculate	Not Reported/ Can not calculate	Not Reported/ Can not calculate	Not Reported/ Can not calculate	Not Reported/ Can not calculate	Not Reported/ Can not calculate	#VALUE!	#VALUE!	1888_On the heating effects of electric currents					12	#VALUE!	1.33143	#VALUE!	#VALUE!
Metal	Not Reported/ Can not calculate	21.45	Not Reported/ Can not calculate	Not Reported/ Can not calculate	Not Reported/ Can not calculate	Not Reported/ Can not calculate	Not Reported/ Can not calculate	Not Reported/ Can not calculate	Not Reported/ Can not calculate	Not Reported/ Can not calculate	Not Reported/ Can not calculate	No	Not Reported/ Can not calculate	Not Reported/ Can not calculate	Not Reported/ Can not calculate		Not Reported/ Can not calculate	Not Reported/ Can not calculate	Not Reported/ Can not calculate	Not Reported/ Can not calculate	20200516	Pt wire, current for luminosity	1888	Not Reported/ Can not calculate	As-is	Not Reported/ Can not calculate	Not Reported/ Can not calculate	Not Reported/ Can not calculate	355.6	Not Reported/ Can not calculate	Not Reported/ Can not calculate	Not Reported/ Can not calculate	Not Reported/ Can not calculate	Not Reported/ Can not calculate	Not Reported/ Can not calculate	Not Reported/ Can not calculate	Not Reported/ Can not calculate	#VALUE!	#VALUE!	1888_On the heating effects of electric currents					12	#VALUE!	1.33143	#VALUE!	#VALUE!
Metal	Not Reported/ Can not calculate	21.45	Not Reported/ Can not calculate	Not Reported/ Can not calculate	Not Reported/ Can not calculate	Not Reported/ Can not calculate	Not Reported/ Can not calculate	Not Reported/ Can not calculate	Not Reported/ Can not calculate	Not Reported/ Can not calculate	Not Reported/ Can not calculate	No	Not Reported/ Can not calculate	Not Reported/ Can not calculate	Not Reported/ Can not calculate		Not Reported/ Can not calculate	Not Reported/ Can not calculate	Not Reported/ Can not calculate	Not Reported/ Can not calculate	20200516	Pt wire, current for luminosity	1888	Not Reported/ Can not calculate	As-is	Not Reported/ Can not calculate	Not Reported/ Can not calculate	Not Reported/ Can not calculate	279.4	Not Reported/ Can not calculate	Not Reported/ Can not calculate	Not Reported/ Can not calculate	Not Reported/ Can not calculate	Not Reported/ Can not calculate	Not Reported/ Can not calculate	Not Reported/ Can not calculate	Not Reported/ Can not calculate	#VALUE!	#VALUE!	1888_On the heating effects of electric currents					12	#VALUE!	1.33143	#VALUE!	#VALUE!
Metal	Not Reported/ Can not calculate	21.45	Not Reported/ Can not calculate	Not Reported/ Can not calculate	Not Reported/ Can not calculate	Not Reported/ Can not calculate	Not Reported/ Can not calculate	Not Reported/ Can not calculate	Not Reported/ Can not calculate	Not Reported/ Can not calculate	Not Reported/ Can not calculate	No	Not Reported/ Can not calculate	Not Reported/ Can not calculate	Not Reported/ Can not calculate		Not Reported/ Can not calculate	Not Reported/ Can not calculate	Not Reported/ Can not calculate	Not Reported/ Can not calculate	20200516	Pt wire, current for luminosity	1888	Not Reported/ Can not calculate	As-is	Not Reported/ Can not calculate	Not Reported/ Can not calculate	Not Reported/ Can not calculate	203.2	Not Reported/ Can not calculate	Not Reported/ Can not calculate	Not Reported/ Can not calculate	Not Reported/ Can not calculate	Not Reported/ Can not calculate	Not Reported/ Can not calculate	Not Reported/ Can not calculate	Not Reported/ Can not calculate	#VALUE!	#VALUE!	1888_On the heating effects of electric currents					12	#VALUE!	1.33143	#VALUE!	#VALUE!
Single crystal graphite	Not Reported/ Can not calculate	Not Reported/ Can not calculate	Not Reported/ Can not calculate	Not Reported/ Can not calculate	Not Reported/ Can not calculate	Not Reported/ Can not calculate	Not Reported/ Can not calculate	Not Reported/ Can not calculate	Not Reported/ Can not calculate	Not Reported/ Can not calculate	#VALUE!	No	Not Reported/ Can not calculate	Not Reported/ Can not calculate	Not Reported/ Can not calculate		Not Reported/ Can not calculate	Not Reported/ Can not calculate	Not Reported/ Can not calculate	Not Reported/ Can not calculate	20200716		1954	Single crystal graphite	As-is			Not Reported/ Can not calculate	Not Reported/ Can not calculate	Not Reported/ Can not calculate	523	Not Reported/ Can not calculate	Not Reported/ Can not calculate	Not Reported/ Can not calculate	Not Reported/ Can not calculate	Not Reported/ Can not calculate	Not Reported/ Can not calculate	#VALUE!	#VALUE!	1954_Low-Temperature Thermal Conductivity of a Canadian Natural Graphite					1	#VALUE!	#VALUE!	#VALUE!	#VALUE!
GIC	35.1583	Not Reported/ Can not calculate	Not Reported/ Can not calculate	48961.1	Not Reported/ Can not calculate	Not Reported/ Can not calculate	Not Reported/ Can not calculate	Not Reported/ Can not calculate	Not Reported/ Can not calculate	Not Reported/ Can not calculate		Yes	Not Reported/ Can not calculate	Not Reported/ Can not calculate	Not Reported/ Can not calculate		Not Reported/ Can not calculate	Not Reported/ Can not calculate	Not Reported/ Can not calculate	Not Reported/ Can not calculate	20210320		1972		Doped	ICl	2.69	Not Reported/ Can not calculate	Not Reported/ Can not calculate	Not Reported/ Can not calculate	Not Reported/ Can not calculate	Not Reported/ Can not calculate	Not Reported/ Can not calculate	Not Reported/ Can not calculate	Not Reported/ Can not calculate	Not Reported/ Can not calculate	Not Reported/ Can not calculate	#VALUE!	#VALUE!	1972_Electrical Anisotropy of Synthetic Metals Based on Graphite					3	1.54603	#VALUE!	#VALUE!	#VALUE!
GIC	22.3539	Not Reported/ Can not calculate	Not Reported/ Can not calculate	336802	Not Reported/ Can not calculate	Not Reported/ Can not calculate	Not Reported/ Can not calculate	Not Reported/ Can not calculate	Not Reported/ Can not calculate	Not Reported/ Can not calculate		Yes	Not Reported/ Can not calculate	Not Reported/ Can not calculate	Not Reported/ Can not calculate		Not Reported/ Can not calculate	Not Reported/ Can not calculate	Not Reported/ Can not calculate	Not Reported/ Can not calculate	20210320		1972		Doped	Br2	2.69	Not Reported/ Can not calculate	Not Reported/ Can not calculate	Not Reported/ Can not calculate	Not Reported/ Can not calculate	Not Reported/ Can not calculate	Not Reported/ Can not calculate	Not Reported/ Can not calculate	Not Reported/ Can not calculate	Not Reported/ Can not calculate	Not Reported/ Can not calculate	#VALUE!	#VALUE!	1972_Electrical Anisotropy of Synthetic Metals Based on Graphite					3	1.34935	#VALUE!	#VALUE!	#VALUE!
GIC	10.9483	Not Reported/ Can not calculate	Not Reported/ Can not calculate	68.8028	Not Reported/ Can not calculate	Not Reported/ Can not calculate	Not Reported/ Can not calculate	Not Reported/ Can not calculate	Not Reported/ Can not calculate	Not Reported/ Can not calculate		Yes	Not Reported/ Can not calculate	Not Reported/ Can not calculate	Not Reported/ Can not calculate		Not Reported/ Can not calculate	Not Reported/ Can not calculate	Not Reported/ Can not calculate	Not Reported/ Can not calculate	20210320		1972		Doped	K	2.69	Not Reported/ Can not calculate	Not Reported/ Can not calculate	Not Reported/ Can not calculate	Not Reported/ Can not calculate	Not Reported/ Can not calculate	Not Reported/ Can not calculate	Not Reported/ Can not calculate		Not Reported/ Can not calculate	Not Reported/ Can not calculate	#VALUE!	#VALUE!	1972_Electrical Anisotropy of Synthetic Metals Based on Graphite					3	1.03935	#VALUE!	#VALUE!	#VALUE!
GIC	63	Not Reported/ Can not calculate	Not Reported/ Can not calculate	1000000	Not Reported/ Can not calculate	Not Reported/ Can not calculate	Not Reported/ Can not calculate	Not Reported/ Can not calculate	Not Reported/ Can not calculate	Not Reported/ Can not calculate	#VALUE!	Yes	Not Reported/ Can not calculate	Not Reported/ Can not calculate	Not Reported/ Can not calculate		Not Reported/ Can not calculate	Not Reported/ Can not calculate	Not Reported/ Can not calculate	Not Reported/ Can not calculate	20200101	AsF5	1977	Graphite	Doped	AsF5	Not Reported/ Can not calculate	Not Reported/ Can not calculate	Not Reported/ Can not calculate	Not Reported/ Can not calculate	Not Reported/ Can not calculate	Not Reported/ Can not calculate	Not Reported/ Can not calculate	Not Reported/ Can not calculate	Not Reported/ Can not calculate	Not Reported/ Can not calculate	Not Reported/ Can not calculate	#VALUE!	#VALUE!	1977 ROOM TEMPERATURE ELECTRICAL CONDUCTIVITY OF A HIGHLY TWO DIMENSIONAL SYNTHETIC METAL: AsF 5_GRAPHITE					1	1.79934	#VALUE!	#VALUE!	#VALUE!
GIC	100	Not Reported/ Can not calculate	Not Reported/ Can not calculate	Not Reported/ Can not calculate	Not Reported/ Can not calculate	Not Reported/ Can not calculate	Not Reported/ Can not calculate	Not Reported/ Can not calculate	Not Reported/ Can not calculate	Not Reported/ Can not calculate	#VALUE!	Yes	Not Reported/ Can not calculate	Not Reported/ Can not calculate	Not Reported/ Can not calculate		Not Reported/ Can not calculate	Not Reported/ Can not calculate	Not Reported/ Can not calculate	Not Reported/ Can not calculate	20200101	SbF5	1977	Graphite wire extrusion	Doped	SbF5	Not Reported/ Can not calculate	Not Reported/ Can not calculate	Not Reported/ Can not calculate	Not Reported/ Can not calculate	Not Reported/ Can not calculate	Not Reported/ Can not calculate	Not Reported/ Can not calculate	Not Reported/ Can not calculate	Not Reported/ Can not calculate	Not Reported/ Can not calculate	Not Reported/ Can not calculate	#VALUE!	#VALUE!	1977 The electrical conductivity of graphite intercalated with superacid fluorides: experiments with antimony pentafluoride					1	2	#VALUE!	#VALUE!	#VALUE!
GIC	63	Not Reported/ Can not calculate	Not Reported/ Can not calculate	Not Reported/ Can not calculate	Not Reported/ Can not calculate	Not Reported/ Can not calculate	Not Reported/ Can not calculate	Not Reported/ Can not calculate	Not Reported/ Can not calculate	Not Reported/ Can not calculate		Yes	Not Reported/ Can not calculate	Not Reported/ Can not calculate	Not Reported/ Can not calculate		Not Reported/ Can not calculate	Not Reported/ Can not calculate	Not Reported/ Can not calculate	Not Reported/ Can not calculate	20210319	HOPG	1977		Doped	AsF5	2.6	Not Reported/ Can not calculate	Not Reported/ Can not calculate	Not Reported/ Can not calculate	Not Reported/ Can not calculate	Not Reported/ Can not calculate	Not Reported/ Can not calculate	Not Reported/ Can not calculate	Not Reported/ Can not calculate	Not Reported/ Can not calculate	Not Reported/ Can not calculate	#VALUE!	#VALUE!	1977_High Electrical Conductivity in Graphite Intercalated with Acid Fluorides					1	1.79934	#VALUE!	#VALUE!	#VALUE!
GIC	9.09091	Not Reported/ Can not calculate	Not Reported/ Can not calculate	Not Reported/ Can not calculate	Not Reported/ Can not calculate	Not Reported/ Can not calculate	Not Reported/ Can not calculate	Not Reported/ Can not calculate	Not Reported/ Can not calculate	Not Reported/ Can not calculate	#VALUE!	Yes	2224	Not Reported/ Can not calculate	294		20218.2	Not Reported/ Can not calculate	Not Reported/ Can not calculate	Not Reported/ Can not calculate	20200518	Nitric Acid Doped	1980	Carbon Fiber	Not Reported/ Can not calculate	HNO3	1.25	Not Reported/ Can not calculate	Not Reported/ Can not calculate	Not Reported/ Can not calculate	Not Reported/ Can not calculate	Not Reported/ Can not calculate	Not Reported/ Can not calculate	Not Reported/ Can not calculate	Not Reported/ Can not calculate	Not Reported/ Can not calculate	Not Reported/ Can not calculate	#VALUE!	#VALUE!	1980 PREPARATION AND ELECTRONIC PROPERTIES OF INTERCALATION COMPOUNDS OF GRAPHITE FIBERS					1	0.958607	#VALUE!	#VALUE!	3.34713
GIC	60	2.24	26.7857	Not Reported/ Can not calculate	Not Reported/ Can not calculate	Not Reported/ Can not calculate	Not Reported/ Can not calculate	Not Reported/ Can not calculate	Not Reported/ Can not calculate	Not Reported/ Can not calculate	#VALUE!	Yes	Not Reported/ Can not calculate	Not Reported/ Can not calculate	Not Reported/ Can not calculate		Not Reported/ Can not calculate	Not Reported/ Can not calculate	Not Reported/ Can not calculate	Not Reported/ Can not calculate	20191229	Was reported as an approximation, copper's conductivity at the density of graphite	1981	Not Reported/ Can not calculate	Not Reported/ Can not calculate	Not Reported/ Can not calculate	Not Reported/ Can not calculate	Not Reported/ Can not calculate	Not Reported/ Can not calculate	Not Reported/ Can not calculate	Not Reported/ Can not calculate	Not Reported/ Can not calculate	Not Reported/ Can not calculate	Not Reported/ Can not calculate	Not Reported/ Can not calculate	Not Reported/ Can not calculate	Not Reported/ Can not calculate	#VALUE!	#VALUE!	1981_Intercalation compounds of graphite					13	1.77815	0.350248	1.4279	#VALUE!
GIC	38.1455	Not Reported/ Can not calculate	Not Reported/ Can not calculate	Not Reported/ Can not calculate	Not Reported/ Can not calculate	Not Reported/ Can not calculate	Not Reported/ Can not calculate	Not Reported/ Can not calculate	Not Reported/ Can not calculate	Not Reported/ Can not calculate	Not Reported/ Can not calculate	Yes	Not Reported/ Can not calculate	Not Reported/ Can not calculate	Not Reported/ Can not calculate		Not Reported/ Can not calculate	Not Reported/ Can not calculate	Not Reported/ Can not calculate	Not Reported/ Can not calculate	20200518	AsF5 R vs T graph	1981	Not Reported/ Can not calculate	Not Reported/ Can not calculate	AsF5	Not Reported/ Can not calculate	Not Reported/ Can not calculate	Not Reported/ Can not calculate	Not Reported/ Can not calculate	Not Reported/ Can not calculate	Not Reported/ Can not calculate	0.544615	0.544615	0.544615	0.770769	2.62154	4.81356	4.81356	1981_Intercalation compounds of graphite					13	1.58144	#VALUE!	#VALUE!	#VALUE!
Single crystal graphite	2.25221	Not Reported/ Can not calculate	Not Reported/ Can not calculate	Not Reported/ Can not calculate	Not Reported/ Can not calculate	Not Reported/ Can not calculate	Not Reported/ Can not calculate	Not Reported/ Can not calculate	Not Reported/ Can not calculate	Not Reported/ Can not calculate	Not Reported/ Can not calculate	No	Not Reported/ Can not calculate	Not Reported/ Can not calculate	Not Reported/ Can not calculate		Not Reported/ Can not calculate	Not Reported/ Can not calculate	Not Reported/ Can not calculate	Not Reported/ Can not calculate	20200518	Single crystal graphite in AsF5 plot	1981	Not Reported/ Can not calculate	Not Reported/ Can not calculate		Not Reported/ Can not calculate	Not Reported/ Can not calculate	Not Reported/ Can not calculate	Not Reported/ Can not calculate	Not Reported/ Can not calculate	Not Reported/ Can not calculate	2.43955	2.43955	4.55132	22.5282	44.4009	18.2004	9.75561	1981_Intercalation compounds of graphite					13	0.352609	#VALUE!	#VALUE!	#VALUE!
GIC	2.49			3000								Yes								Not Reported/ Can not calculate	20191229		1981						Not Reported/ Can not calculate									#DIV/0!	#DIV/0!	1981_Intercalation compounds of graphite					13	0.396199	#NUM!	#NUM!	#NUM!
GIC	10.864			56								Yes								Not Reported/ Can not calculate	20191229		1981						Not Reported/ Can not calculate									#DIV/0!	#DIV/0!	1981_Intercalation compounds of graphite					13	1.03599	#NUM!	#NUM!	#NUM!
GIC	16.942			860								Yes								Not Reported/ Can not calculate	20191229		1981						Not Reported/ Can not calculate									#DIV/0!	#DIV/0!	1981_Intercalation compounds of graphite					13	1.22896	#NUM!	#NUM!	#NUM!
GIC	25.2			14								Yes								Not Reported/ Can not calculate	20191229		1981						Not Reported/ Can not calculate									#DIV/0!	#DIV/0!	1981_Intercalation compounds of graphite					13	1.4014	#NUM!	#NUM!	#NUM!
GIC	15.86			26000								Yes								Not Reported/ Can not calculate	20191229		1981						Not Reported/ Can not calculate									#DIV/0!	#DIV/0!	1981_Intercalation compounds of graphite					13	1.2003	#NUM!	#NUM!	#NUM!
GIC	22.4			140000								Yes								Not Reported/ Can not calculate	20191229		1981						Not Reported/ Can not calculate									#DIV/0!	#DIV/0!	1981_Intercalation compounds of graphite					13	1.35025	#NUM!	#NUM!	#NUM!
GIC	30.6			170000								Yes								Not Reported/ Can not calculate	20191229		1981						Not Reported/ Can not calculate									#DIV/0!	#DIV/0!	1981_Intercalation compounds of graphite					13	1.48572	#NUM!	#NUM!	#NUM!
GIC	16.2			180000								Yes								Not Reported/ Can not calculate	20191229		1981						Not Reported/ Can not calculate									#DIV/0!	#DIV/0!	1981_Intercalation compounds of graphite					13	1.20952	#NUM!	#NUM!	#NUM!
GIC	64.8			2700000								Yes								Not Reported/ Can not calculate	20191229		1981						Not Reported/ Can not calculate									#DIV/0!	#DIV/0!	1981_Intercalation compounds of graphite					13	1.81158	#NUM!	#NUM!	#NUM!
GIC	11			11000								Yes								Not Reported/ Can not calculate	20191229		1981						Not Reported/ Can not calculate									#DIV/0!	#DIV/0!	1981_Intercalation compounds of graphite					13	1.04139	#NUM!	#NUM!	#NUM!
GIC	33.3333	Not Reported/ Can not calculate	Not Reported/ Can not calculate	Not Reported/ Can not calculate	Not Reported/ Can not calculate	Not Reported/ Can not calculate	Not Reported/ Can not calculate	Not Reported/ Can not calculate	Not Reported/ Can not calculate	Not Reported/ Can not calculate		Yes	Not Reported/ Can not calculate	Not Reported/ Can not calculate	Not Reported/ Can not calculate		Not Reported/ Can not calculate	Not Reported/ Can not calculate	Not Reported/ Can not calculate	Not Reported/ Can not calculate	20210319	VGCF Annealed 2720	1981		Doped	AsF5	1.69492	Not Reported/ Can not calculate	Not Reported/ Can not calculate	Not Reported/ Can not calculate	Not Reported/ Can not calculate	Not Reported/ Can not calculate	Not Reported/ Can not calculate	Not Reported/ Can not calculate	Not Reported/ Can not calculate	Not Reported/ Can not calculate	Not Reported/ Can not calculate	#VALUE!	#VALUE!	1981_Intercalation of vapor grown graphite					4	1.52288	#VALUE!	#VALUE!	#VALUE!
GIC	8.92857	Not Reported/ Can not calculate	Not Reported/ Can not calculate	Not Reported/ Can not calculate	Not Reported/ Can not calculate	Not Reported/ Can not calculate	Not Reported/ Can not calculate	Not Reported/ Can not calculate	Not Reported/ Can not calculate	Not Reported/ Can not calculate		Yes	Not Reported/ Can not calculate	Not Reported/ Can not calculate	Not Reported/ Can not calculate		Not Reported/ Can not calculate	Not Reported/ Can not calculate	Not Reported/ Can not calculate	Not Reported/ Can not calculate	20210319	VGCF Annealed 2720	1981		Doped	HNO3	0.884956	Not Reported/ Can not calculate	Not Reported/ Can not calculate	Not Reported/ Can not calculate	Not Reported/ Can not calculate	Not Reported/ Can not calculate	Not Reported/ Can not calculate	Not Reported/ Can not calculate	Not Reported/ Can not calculate	Not Reported/ Can not calculate	Not Reported/ Can not calculate	#VALUE!	#VALUE!	1981_Intercalation of vapor grown graphite					4	0.950782	#VALUE!	#VALUE!	#VALUE!
GIC	29.4118	Not Reported/ Can not calculate	Not Reported/ Can not calculate	Not Reported/ Can not calculate	Not Reported/ Can not calculate	Not Reported/ Can not calculate	Not Reported/ Can not calculate	Not Reported/ Can not calculate	Not Reported/ Can not calculate	Not Reported/ Can not calculate		Yes	Not Reported/ Can not calculate	Not Reported/ Can not calculate	Not Reported/ Can not calculate		Not Reported/ Can not calculate	Not Reported/ Can not calculate	Not Reported/ Can not calculate	Not Reported/ Can not calculate	20210319	VGCF Annealed 2800	1981		Doped	AsF5	1.28205	Not Reported/ Can not calculate	Not Reported/ Can not calculate	Not Reported/ Can not calculate	Not Reported/ Can not calculate	Not Reported/ Can not calculate	Not Reported/ Can not calculate	Not Reported/ Can not calculate	Not Reported/ Can not calculate	Not Reported/ Can not calculate	Not Reported/ Can not calculate	#VALUE!	#VALUE!	1981_Intercalation of vapor grown graphite					4	1.46852	#VALUE!	#VALUE!	#VALUE!
GIC	13.8889	Not Reported/ Can not calculate	Not Reported/ Can not calculate	Not Reported/ Can not calculate	Not Reported/ Can not calculate	Not Reported/ Can not calculate	Not Reported/ Can not calculate	Not Reported/ Can not calculate	Not Reported/ Can not calculate	Not Reported/ Can not calculate		Yes	Not Reported/ Can not calculate	Not Reported/ Can not calculate	Not Reported/ Can not calculate		Not Reported/ Can not calculate	Not Reported/ Can not calculate	Not Reported/ Can not calculate	Not Reported/ Can not calculate	20210319	VGCF Annealed 2800	1981		Doped	AsF5	1.03093	Not Reported/ Can not calculate	Not Reported/ Can not calculate	Not Reported/ Can not calculate	Not Reported/ Can not calculate	Not Reported/ Can not calculate	Not Reported/ Can not calculate	Not Reported/ Can not calculate	Not Reported/ Can not calculate	Not Reported/ Can not calculate	Not Reported/ Can not calculate	#VALUE!	#VALUE!	1981_Intercalation of vapor grown graphite					4	1.14267	#VALUE!	#VALUE!	#VALUE!
GIC	7.75194	Not Reported/ Can not calculate	Not Reported/ Can not calculate	Not Reported/ Can not calculate	Not Reported/ Can not calculate	Not Reported/ Can not calculate	Not Reported/ Can not calculate	Not Reported/ Can not calculate	Not Reported/ Can not calculate	Not Reported/ Can not calculate	Not Reported/ Can not calculate	Yes	Not Reported/ Can not calculate	Not Reported/ Can not calculate	Not Reported/ Can not calculate		Not Reported/ Can not calculate	Not Reported/ Can not calculate	Not Reported/ Can not calculate	Not Reported/ Can not calculate	20200518		1981	Carbon Fiber	Not Reported/ Can not calculate	CuCl2	0.92285	Not Reported/ Can not calculate	13.5	Not Reported/ Can not calculate	Not Reported/ Can not calculate	Not Reported/ Can not calculate	Not Reported/ Can not calculate	Not Reported/ Can not calculate	Not Reported/ Can not calculate	Not Reported/ Can not calculate	Not Reported/ Can not calculate	#VALUE!	#VALUE!	1983 ELECTRICAL AND MECHANICAL PROPERTIES OF COPPER CHLORIDE-INTERCALATED PITCH-BASED CARBON FIBERS					3	0.88941	#VALUE!	#VALUE!	#VALUE!
Carbon Fiber	0.344828	Not Reported/ Can not calculate	Not Reported/ Can not calculate	Not Reported/ Can not calculate	Not Reported/ Can not calculate	Not Reported/ Can not calculate	Not Reported/ Can not calculate	Not Reported/ Can not calculate	Not Reported/ Can not calculate	Not Reported/ Can not calculate	Not Reported/ Can not calculate	No	1992.5	Not Reported/ Can not calculate	634		687.069	Not Reported/ Can not calculate	Not Reported/ Can not calculate	Not Reported/ Can not calculate	20200518		1981	Carbon Fiber	Not Reported/ Can not calculate	Not Reported/ Can not calculate	Not Reported/ Can not calculate	Not Reported/ Can not calculate	Not Reported/ Can not calculate	Not Reported/ Can not calculate	Not Reported/ Can not calculate	Not Reported/ Can not calculate	Not Reported/ Can not calculate	Not Reported/ Can not calculate	Not Reported/ Can not calculate	Not Reported/ Can not calculate	Not Reported/ Can not calculate	#VALUE!	#VALUE!	1983 ELECTRICAL AND MECHANICAL PROPERTIES OF COPPER CHLORIDE-INTERCALATED PITCH-BASED CARBON FIBERS					3	-0.462398	#VALUE!	#VALUE!	3.2994
GIC	4.34783	Not Reported/ Can not calculate	Not Reported/ Can not calculate	Not Reported/ Can not calculate	Not Reported/ Can not calculate	Not Reported/ Can not calculate	Not Reported/ Can not calculate	Not Reported/ Can not calculate	Not Reported/ Can not calculate	Not Reported/ Can not calculate	Not Reported/ Can not calculate	Yes	1089	Not Reported/ Can not calculate	172		4734.78	Not Reported/ Can not calculate	Not Reported/ Can not calculate	Not Reported/ Can not calculate	20200518		1981	Carbon Fiber	Not Reported/ Can not calculate	CuCl2	Not Reported/ Can not calculate	Not Reported/ Can not calculate	Not Reported/ Can not calculate	Not Reported/ Can not calculate	Not Reported/ Can not calculate	Not Reported/ Can not calculate	Not Reported/ Can not calculate	Not Reported/ Can not calculate	Not Reported/ Can not calculate	Not Reported/ Can not calculate	Not Reported/ Can not calculate	#VALUE!	#VALUE!	1983 ELECTRICAL AND MECHANICAL PROPERTIES OF COPPER CHLORIDE-INTERCALATED PITCH-BASED CARBON FIBERS					3	0.638272	#VALUE!	#VALUE!	3.03703
GIC	14.2857	Not Reported/ Can not calculate	Not Reported/ Can not calculate	Not Reported/ Can not calculate	Not Reported/ Can not calculate	Not Reported/ Can not calculate	Not Reported/ Can not calculate	Not Reported/ Can not calculate	Not Reported/ Can not calculate	Not Reported/ Can not calculate	#VALUE!	Yes	Not Reported/ Can not calculate	Not Reported/ Can not calculate	Not Reported/ Can not calculate		Not Reported/ Can not calculate	Not Reported/ Can not calculate	Not Reported/ Can not calculate	Not Reported/ Can not calculate	20191231	Air stable, FeC13-intercalated fibers, yielding fibers with a conductivity to mass density ratio comparable to copper.	1983	Vapor Grown Carbon Fiber	Graphitized and doped	FeCl3	1.52482	Not Reported/ Can not calculate	Not Reported/ Can not calculate	Not Reported/ Can not calculate	Not Reported/ Can not calculate	Not Reported/ Can not calculate	1.31043e-06	1.32857e-06	1.34677e-06	1.5211e-06	6.45938e-06	4.8619	4.79621	1983 High-field magnetoresistance measurements on highly ordered graphite fibers					5	1.1549	#VALUE!	#VALUE!	#VALUE!
GIC	13.9515	Not Reported/ Can not calculate	Not Reported/ Can not calculate	Not Reported/ Can not calculate	Not Reported/ Can not calculate	Not Reported/ Can not calculate	Not Reported/ Can not calculate	Not Reported/ Can not calculate	Not Reported/ Can not calculate	Not Reported/ Can not calculate		Yes	Not Reported/ Can not calculate	Not Reported/ Can not calculate	Not Reported/ Can not calculate		Not Reported/ Can not calculate	Not Reported/ Can not calculate	Not Reported/ Can not calculate	Not Reported/ Can not calculate	20200719		1983	Vapor Grown Carbon Fiber	Graphitized and doped	Rb	1.52482	Not Reported/ Can not calculate	Not Reported/ Can not calculate	Not Reported/ Can not calculate	Not Reported/ Can not calculate	Not Reported/ Can not calculate	1.19745e-06	1.1973e-06	1.20531e-06	1.64169e-06	7.1677e-06	5.98653	5.94674	1983 High-field magnetoresistance measurements on highly ordered graphite fibers					5	1.14462	#VALUE!	#VALUE!	#VALUE!
GIC	12.6518	Not Reported/ Can not calculate	Not Reported/ Can not calculate	Not Reported/ Can not calculate	Not Reported/ Can not calculate	Not Reported/ Can not calculate	Not Reported/ Can not calculate	Not Reported/ Can not calculate	Not Reported/ Can not calculate	Not Reported/ Can not calculate		Yes	Not Reported/ Can not calculate	Not Reported/ Can not calculate	Not Reported/ Can not calculate		Not Reported/ Can not calculate	Not Reported/ Can not calculate	Not Reported/ Can not calculate	Not Reported/ Can not calculate	20200719		1983	Vapor Grown Carbon Fiber	Graphitized and doped	CoCl2	1.52482	Not Reported/ Can not calculate	Not Reported/ Can not calculate	Not Reported/ Can not calculate	Not Reported/ Can not calculate	Not Reported/ Can not calculate	2.16861e-06	2.16861e-06	2.19793e-06	2.78676e-06	7.90401e-06	3.64474	3.59612	1983 High-field magnetoresistance measurements on highly ordered graphite fibers					5	1.10215	#VALUE!	#VALUE!	#VALUE!
Carbon Fiber	1.52482	Not Reported/ Can not calculate	Not Reported/ Can not calculate	Not Reported/ Can not calculate	Not Reported/ Can not calculate	Not Reported/ Can not calculate	Not Reported/ Can not calculate	Not Reported/ Can not calculate	Not Reported/ Can not calculate	Not Reported/ Can not calculate		No	Not Reported/ Can not calculate	Not Reported/ Can not calculate	Not Reported/ Can not calculate		Not Reported/ Can not calculate	Not Reported/ Can not calculate	Not Reported/ Can not calculate	Not Reported/ Can not calculate	20200719	Heat treated 2900 C	1983	Vapor Grown Carbon Fiber	Graphitized	Not Reported/ Can not calculate	Not Reported/ Can not calculate	Not Reported/ Can not calculate	Not Reported/ Can not calculate	Not Reported/ Can not calculate	Not Reported/ Can not calculate	Not Reported/ Can not calculate	3.98521e-05	3.98521e-05	4.15223e-05	6.30171e-05	6.55815e-05	1.64562	1.57943	1983 High-field magnetoresistance measurements on highly ordered graphite fibers					5	0.183218	#VALUE!	#VALUE!	#VALUE!
Carbon Fiber	2.03864	Not Reported/ Can not calculate	Not Reported/ Can not calculate	Not Reported/ Can not calculate	Not Reported/ Can not calculate	Not Reported/ Can not calculate	Not Reported/ Can not calculate	Not Reported/ Can not calculate	Not Reported/ Can not calculate	Not Reported/ Can not calculate		No	Not Reported/ Can not calculate	Not Reported/ Can not calculate	Not Reported/ Can not calculate		Not Reported/ Can not calculate	Not Reported/ Can not calculate	Not Reported/ Can not calculate	Not Reported/ Can not calculate	20200719	Heat treated 3500 C	1983	Vapor Grown Carbon Fiber	Graphitized	Not Reported/ Can not calculate	Not Reported/ Can not calculate	Not Reported/ Can not calculate	Not Reported/ Can not calculate	Not Reported/ Can not calculate	Not Reported/ Can not calculate	Not Reported/ Can not calculate	2.01021e-05	2.03777e-05	2.18278e-05	4.27853e-05	4.90522e-05	2.40716	2.24724	1983 High-field magnetoresistance measurements on highly ordered graphite fibers					5	0.309341	#VALUE!	#VALUE!	#VALUE!
GIC	20	Not Reported/ Can not calculate	Not Reported/ Can not calculate	Not Reported/ Can not calculate	Not Reported/ Can not calculate	Not Reported/ Can not calculate	Not Reported/ Can not calculate	Not Reported/ Can not calculate	Not Reported/ Can not calculate	Not Reported/ Can not calculate		Yes	Not Reported/ Can not calculate	Not Reported/ Can not calculate	Not Reported/ Can not calculate		Not Reported/ Can not calculate	Not Reported/ Can not calculate	Not Reported/ Can not calculate	Not Reported/ Can not calculate	20210320	Pyrolitic Graphite GIC	1983		Doped	LiF	1.7	Not Reported/ Can not calculate	Not Reported/ Can not calculate	Not Reported/ Can not calculate	Not Reported/ Can not calculate	Not Reported/ Can not calculate	Not Reported/ Can not calculate	Not Reported/ Can not calculate	Not Reported/ Can not calculate	Not Reported/ Can not calculate	Not Reported/ Can not calculate	#VALUE!	#VALUE!	1983_Graphite intercalation compound of fluorine with lithium fluoride					2	1.30103	#VALUE!	#VALUE!	#VALUE!
GIC	0.9	Not Reported/ Can not calculate	Not Reported/ Can not calculate	Not Reported/ Can not calculate	Not Reported/ Can not calculate	Not Reported/ Can not calculate	Not Reported/ Can not calculate	Not Reported/ Can not calculate	Not Reported/ Can not calculate	Not Reported/ Can not calculate		Yes	Not Reported/ Can not calculate	Not Reported/ Can not calculate	Not Reported/ Can not calculate		Not Reported/ Can not calculate	Not Reported/ Can not calculate	Not Reported/ Can not calculate	Not Reported/ Can not calculate	20210320	PAN fiber GIC	1983		Doped	LiF	0.14	Not Reported/ Can not calculate	Not Reported/ Can not calculate	Not Reported/ Can not calculate	Not Reported/ Can not calculate	Not Reported/ Can not calculate	Not Reported/ Can not calculate	Not Reported/ Can not calculate	Not Reported/ Can not calculate	Not Reported/ Can not calculate	Not Reported/ Can not calculate	#VALUE!	#VALUE!	1983_Graphite intercalation compound of fluorine with lithium fluoride					2	-0.0457575	#VALUE!	#VALUE!	#VALUE!
GIC	Not Reported/ Can not calculate	2.24	Not Reported/ Can not calculate	Not Reported/ Can not calculate	Not Reported/ Can not calculate	Not Reported/ Can not calculate	Not Reported/ Can not calculate	Not Reported/ Can not calculate	Not Reported/ Can not calculate	Not Reported/ Can not calculate	#VALUE!	Yes	Not Reported/ Can not calculate	Not Reported/ Can not calculate	Not Reported/ Can not calculate		Not Reported/ Can not calculate	Not Reported/ Can not calculate	Not Reported/ Can not calculate	Not Reported/ Can not calculate	20191229	Doping increasing volume and weight of graphite, density is largely unchanged	1984	Not Reported/ Can not calculate	Not Reported/ Can not calculate	Not Reported/ Can not calculate	Not Reported/ Can not calculate	Not Reported/ Can not calculate	Not Reported/ Can not calculate	Not Reported/ Can not calculate	Not Reported/ Can not calculate	Not Reported/ Can not calculate	Not Reported/ Can not calculate	Not Reported/ Can not calculate	Not Reported/ Can not calculate	Not Reported/ Can not calculate	Not Reported/ Can not calculate	#VALUE!	#VALUE!	1984 AN ASSESSMENT OF GRAPHITIZED CARBON FIBER USE FOR ELECTRICAL POWER TRANSMISSION					17	#VALUE!	0.350248	#VALUE!	#VALUE!
Single crystal graphite	2.5	2.26	1.10619	Not Reported/ Can not calculate	Not Reported/ Can not calculate	Not Reported/ Can not calculate	Not Reported/ Can not calculate	Not Reported/ Can not calculate	Not Reported/ Can not calculate	Not Reported/ Can not calculate	#VALUE!	No	20000	8.84956	1000		50000	9.78933	Not Reported/ Can not calculate	Not Reported/ Can not calculate	20191229	Single Crystal Graphite	1984	Not Reported/ Can not calculate	Not Reported/ Can not calculate	Not Reported/ Can not calculate	Not Reported/ Can not calculate	Not Reported/ Can not calculate	Not Reported/ Can not calculate	Not Reported/ Can not calculate	Not Reported/ Can not calculate	Not Reported/ Can not calculate	Not Reported/ Can not calculate	Not Reported/ Can not calculate	Not Reported/ Can not calculate	Not Reported/ Can not calculate	Not Reported/ Can not calculate	#VALUE!	#VALUE!	1984 AN ASSESSMENT OF GRAPHITIZED CARBON FIBER USE FOR ELECTRICAL POWER TRANSMISSION					17	0.39794	0.354108	0.0438316	4.30103
Carbon Fiber	1.25	2	0.625	Not Reported/ Can not calculate	Not Reported/ Can not calculate	Not Reported/ Can not calculate	Not Reported/ Can not calculate	Not Reported/ Can not calculate	Not Reported/ Can not calculate	Not Reported/ Can not calculate	#VALUE!	No	4400	2.2	180		5500	1.375	Not Reported/ Can not calculate	Not Reported/ Can not calculate	20191229	Graphitized Benzene Derived Carbon fiber		Not Reported/ Can not calculate	Not Reported/ Can not calculate	Not Reported/ Can not calculate	Not Reported/ Can not calculate	Not Reported/ Can not calculate	Not Reported/ Can not calculate	Not Reported/ Can not calculate	Not Reported/ Can not calculate	Not Reported/ Can not calculate	Not Reported/ Can not calculate	Not Reported/ Can not calculate	Not Reported/ Can not calculate	Not Reported/ Can not calculate	Not Reported/ Can not calculate	#VALUE!	#VALUE!	1984 AN ASSESSMENT OF GRAPHITIZED CARBON FIBER USE FOR ELECTRICAL POWER TRANSMISSION					17	0.09691	0.30103	-0.20412	3.64345
Metal	10.4058	7.874	1.32154	Not Reported/ Can not calculate	Not Reported/ Can not calculate	Not Reported/ Can not calculate	Not Reported/ Can not calculate	Not Reported/ Can not calculate	Not Reported/ Can not calculate	Not Reported/ Can not calculate	#VALUE!	No	Not Reported/ Can not calculate	Not Reported/ Can not calculate	Not Reported/ Can not calculate		Not Reported/ Can not calculate	Not Reported/ Can not calculate	Not Reported/ Can not calculate	Not Reported/ Can not calculate	20200518	Iron	1984	Not Reported/ Can not calculate	Not Reported/ Can not calculate	Not Reported/ Can not calculate	Not Reported/ Can not calculate	Not Reported/ Can not calculate	Not Reported/ Can not calculate	Not Reported/ Can not calculate	Not Reported/ Can not calculate	Not Reported/ Can not calculate	Not Reported/ Can not calculate	Not Reported/ Can not calculate	Not Reported/ Can not calculate	Not Reported/ Can not calculate	Not Reported/ Can not calculate	#VALUE!	#VALUE!	1984 AN ASSESSMENT OF GRAPHITIZED CARBON FIBER USE FOR ELECTRICAL POWER TRANSMISSION					17	1.01728	0.896195	0.121081	#VALUE!
GIC	Not Reported/ Can not calculate	Not Reported/ Can not calculate	2.06222	Not Reported/ Can not calculate	Not Reported/ Can not calculate	Not Reported/ Can not calculate	Not Reported/ Can not calculate	Not Reported/ Can not calculate	Not Reported/ Can not calculate	Not Reported/ Can not calculate	Not Reported/ Can not calculate	Yes	Not Reported/ Can not calculate	1.09506	Not Reported/ Can not calculate		Not Reported/ Can not calculate	2.25824	Not Reported/ Can not calculate	Not Reported/ Can not calculate	20200518	Br2 Doped benzine derived carbon fiber	1984	Carbon Fiber	Not Reported/ Can not calculate	Br2	Not Reported/ Can not calculate	Not Reported/ Can not calculate	Not Reported/ Can not calculate	Not Reported/ Can not calculate	Not Reported/ Can not calculate	Not Reported/ Can not calculate	Not Reported/ Can not calculate	Not Reported/ Can not calculate	Not Reported/ Can not calculate	Not Reported/ Can not calculate	Not Reported/ Can not calculate	#VALUE!	#VALUE!	1984 AN ASSESSMENT OF GRAPHITIZED CARBON FIBER USE FOR ELECTRICAL POWER TRANSMISSION					17	#VALUE!	#VALUE!	0.314334	#VALUE!
Carbon Fiber	Not Reported/ Can not calculate	Not Reported/ Can not calculate	0.568897	Not Reported/ Can not calculate	Not Reported/ Can not calculate	Not Reported/ Can not calculate	Not Reported/ Can not calculate	Not Reported/ Can not calculate	Not Reported/ Can not calculate	Not Reported/ Can not calculate	Not Reported/ Can not calculate	No	Not Reported/ Can not calculate	1.949	Not Reported/ Can not calculate		Not Reported/ Can not calculate	1.10878	Not Reported/ Can not calculate	Not Reported/ Can not calculate	20200518		1984	Carbon Fiber	Not Reported/ Can not calculate	Not Reported/ Can not calculate	Not Reported/ Can not calculate	Not Reported/ Can not calculate	Not Reported/ Can not calculate	Not Reported/ Can not calculate	Not Reported/ Can not calculate	Not Reported/ Can not calculate	Not Reported/ Can not calculate	Not Reported/ Can not calculate	Not Reported/ Can not calculate	Not Reported/ Can not calculate	Not Reported/ Can not calculate	#VALUE!	#VALUE!	1984 AN ASSESSMENT OF GRAPHITIZED CARBON FIBER USE FOR ELECTRICAL POWER TRANSMISSION					17	#VALUE!	#VALUE!	-0.244966	#VALUE!
Carbon Fiber	Not Reported/ Can not calculate	Not Reported/ Can not calculate	0.254707	Not Reported/ Can not calculate	Not Reported/ Can not calculate	Not Reported/ Can not calculate	Not Reported/ Can not calculate	Not Reported/ Can not calculate	Not Reported/ Can not calculate	Not Reported/ Can not calculate	Not Reported/ Can not calculate	No	Not Reported/ Can not calculate	1.09	Not Reported/ Can not calculate		Not Reported/ Can not calculate	0.27763	Not Reported/ Can not calculate	Not Reported/ Can not calculate	20200518		1984		Not Reported/ Can not calculate	Not Reported/ Can not calculate	Not Reported/ Can not calculate	Not Reported/ Can not calculate	Not Reported/ Can not calculate	Not Reported/ Can not calculate	Not Reported/ Can not calculate	Not Reported/ Can not calculate	Not Reported/ Can not calculate	Not Reported/ Can not calculate	Not Reported/ Can not calculate	Not Reported/ Can not calculate	Not Reported/ Can not calculate	#VALUE!	#VALUE!	1984 AN ASSESSMENT OF GRAPHITIZED CARBON FIBER USE FOR ELECTRICAL POWER TRANSMISSION					17	#VALUE!	#VALUE!	-0.59396	#VALUE!
Metal	58.8235	8.9	6.60939	Not Reported/ Can not calculate	Not Reported/ Can not calculate	Not Reported/ Can not calculate	Not Reported/ Can not calculate	Not Reported/ Can not calculate	Not Reported/ Can not calculate	Not Reported/ Can not calculate	#VALUE!	No	300	0.0337079	120		17647.1	0.222788	Not Reported/ Can not calculate	Not Reported/ Can not calculate	20200518	Copper C10500	1984			Not Reported/ Can not calculate	Not Reported/ Can not calculate	Not Reported/ Can not calculate	Not Reported/ Can not calculate	Not Reported/ Can not calculate	Not Reported/ Can not calculate	Not Reported/ Can not calculate	Not Reported/ Can not calculate	Not Reported/ Can not calculate	Not Reported/ Can not calculate	Not Reported/ Can not calculate	Not Reported/ Can not calculate	#VALUE!	#VALUE!	1984 AN ASSESSMENT OF GRAPHITIZED CARBON FIBER USE FOR ELECTRICAL POWER TRANSMISSION					17	1.76955	0.94939	0.820161	2.47712
Metal	35.7143	2.7	13.2275	Not Reported/ Can not calculate	Not Reported/ Can not calculate	Not Reported/ Can not calculate	Not Reported/ Can not calculate	Not Reported/ Can not calculate	Not Reported/ Can not calculate	Not Reported/ Can not calculate	#VALUE!	No	200	0.0740741	70		7142.86	0.979816	Not Reported/ Can not calculate	Not Reported/ Can not calculate	20200518	Aluminum 1350-H19	1984			Not Reported/ Can not calculate	Not Reported/ Can not calculate	Not Reported/ Can not calculate	Not Reported/ Can not calculate	Not Reported/ Can not calculate	Not Reported/ Can not calculate	Not Reported/ Can not calculate	Not Reported/ Can not calculate	Not Reported/ Can not calculate	Not Reported/ Can not calculate	Not Reported/ Can not calculate	Not Reported/ Can not calculate	#VALUE!	#VALUE!	1984 AN ASSESSMENT OF GRAPHITIZED CARBON FIBER USE FOR ELECTRICAL POWER TRANSMISSION					17	1.55284	0.431364	1.12148	2.30103
Metal	31.25	2.7	11.5741	Not Reported/ Can not calculate	Not Reported/ Can not calculate	Not Reported/ Can not calculate	Not Reported/ Can not calculate	Not Reported/ Can not calculate	Not Reported/ Can not calculate	Not Reported/ Can not calculate	#VALUE!	No	300	0.111111			9375	1.28601	Not Reported/ Can not calculate	Not Reported/ Can not calculate	20200518	Aluminum 6201-T81	1984			Not Reported/ Can not calculate	Not Reported/ Can not calculate	Not Reported/ Can not calculate	Not Reported/ Can not calculate	Not Reported/ Can not calculate	Not Reported/ Can not calculate	Not Reported/ Can not calculate	Not Reported/ Can not calculate	Not Reported/ Can not calculate	Not Reported/ Can not calculate	Not Reported/ Can not calculate	Not Reported/ Can not calculate	#VALUE!	#VALUE!	1984 AN ASSESSMENT OF GRAPHITIZED CARBON FIBER USE FOR ELECTRICAL POWER TRANSMISSION					17	1.49485	0.431364	1.06349	2.47712
Metal	5.26316	7.8	0.674764	Not Reported/ Can not calculate	Not Reported/ Can not calculate	Not Reported/ Can not calculate	Not Reported/ Can not calculate	Not Reported/ Can not calculate	Not Reported/ Can not calculate	Not Reported/ Can not calculate	#VALUE!	No	1000	0.128205	200		5263.16	0.0865082	Not Reported/ Can not calculate	Not Reported/ Can not calculate	20200518	Zinc coated steel AISI-SAE 1078	1984			Not Reported/ Can not calculate	Not Reported/ Can not calculate	Not Reported/ Can not calculate	Not Reported/ Can not calculate	Not Reported/ Can not calculate	Not Reported/ Can not calculate	Not Reported/ Can not calculate	Not Reported/ Can not calculate	Not Reported/ Can not calculate	Not Reported/ Can not calculate	Not Reported/ Can not calculate	Not Reported/ Can not calculate	#VALUE!	#VALUE!	1984 AN ASSESSMENT OF GRAPHITIZED CARBON FIBER USE FOR ELECTRICAL POWER TRANSMISSION					17	0.721246	0.892095	-0.170848	3
Single crystal graphite	2.5	2.26	1.10619	Not Reported/ Can not calculate	Not Reported/ Can not calculate	Not Reported/ Can not calculate	Not Reported/ Can not calculate	Not Reported/ Can not calculate	Not Reported/ Can not calculate	Not Reported/ Can not calculate	#VALUE!	No	20000	8.84956	1000		50000	9.78933	Not Reported/ Can not calculate	Not Reported/ Can not calculate	20200518	Single Crystal Graphite	1984			Not Reported/ Can not calculate	Not Reported/ Can not calculate	Not Reported/ Can not calculate	Not Reported/ Can not calculate	Not Reported/ Can not calculate	Not Reported/ Can not calculate	Not Reported/ Can not calculate	Not Reported/ Can not calculate	Not Reported/ Can not calculate	Not Reported/ Can not calculate	Not Reported/ Can not calculate	Not Reported/ Can not calculate	#VALUE!	#VALUE!	1984 AN ASSESSMENT OF GRAPHITIZED CARBON FIBER USE FOR ELECTRICAL POWER TRANSMISSION					17	0.39794	0.354108	0.0438316	4.30103
Carbon Fiber	Not Reported/ Can not calculate		0.546127	Not Reported/ Can not calculate	Not Reported/ Can not calculate	Not Reported/ Can not calculate	Not Reported/ Can not calculate	Not Reported/ Can not calculate	Not Reported/ Can not calculate	Not Reported/ Can not calculate	#VALUE!	No		1.92079	Not Reported/ Can not calculate		Not Reported/ Can not calculate	1.04899	Not Reported/ Can not calculate	Not Reported/ Can not calculate	20200518	benzene derived carbon fiber	1984	Carbon Fiber	Not Reported/ Can not calculate	Not Reported/ Can not calculate	Not Reported/ Can not calculate	Not Reported/ Can not calculate	Not Reported/ Can not calculate	Not Reported/ Can not calculate	Not Reported/ Can not calculate	Not Reported/ Can not calculate	Not Reported/ Can not calculate	Not Reported/ Can not calculate	Not Reported/ Can not calculate	Not Reported/ Can not calculate	Not Reported/ Can not calculate	#VALUE!	#VALUE!	1984 AN ASSESSMENT OF GRAPHITIZED CARBON FIBER USE FOR ELECTRICAL POWER TRANSMISSION					17	#VALUE!	#NUM!	-0.262706	#NUM!
GIC	Not Reported/ Can not calculate		0.615761	Not Reported/ Can not calculate	Not Reported/ Can not calculate	Not Reported/ Can not calculate	Not Reported/ Can not calculate	Not Reported/ Can not calculate	Not Reported/ Can not calculate	Not Reported/ Can not calculate	#VALUE!	Yes		0.816458	Not Reported/ Can not calculate		Not Reported/ Can not calculate	0.502743	Not Reported/ Can not calculate	Not Reported/ Can not calculate	20200518	TP4104B/Br2	1984	Carbon Fiber	Doped	Br2	Not Reported/ Can not calculate	Not Reported/ Can not calculate	Not Reported/ Can not calculate	Not Reported/ Can not calculate	Not Reported/ Can not calculate	Not Reported/ Can not calculate	Not Reported/ Can not calculate	Not Reported/ Can not calculate	Not Reported/ Can not calculate	Not Reported/ Can not calculate	Not Reported/ Can not calculate	#VALUE!	#VALUE!	1984 AN ASSESSMENT OF GRAPHITIZED CARBON FIBER USE FOR ELECTRICAL POWER TRANSMISSION					17	#VALUE!	#NUM!	-0.210588	#NUM!
GIC	Not Reported/ Can not calculate		1.95587	Not Reported/ Can not calculate	Not Reported/ Can not calculate	Not Reported/ Can not calculate	Not Reported/ Can not calculate	Not Reported/ Can not calculate	Not Reported/ Can not calculate	Not Reported/ Can not calculate	#VALUE!	Yes		1.06724	Not Reported/ Can not calculate		Not Reported/ Can not calculate	2.08738	Not Reported/ Can not calculate	Not Reported/ Can not calculate	20200518	BDF/BR2	1984	Carbon Fiber	Doped	Br2	Not Reported/ Can not calculate	Not Reported/ Can not calculate	Not Reported/ Can not calculate	Not Reported/ Can not calculate	Not Reported/ Can not calculate	Not Reported/ Can not calculate	Not Reported/ Can not calculate	Not Reported/ Can not calculate	Not Reported/ Can not calculate	Not Reported/ Can not calculate	Not Reported/ Can not calculate	#VALUE!	#VALUE!	1984 AN ASSESSMENT OF GRAPHITIZED CARBON FIBER USE FOR ELECTRICAL POWER TRANSMISSION					17	#VALUE!	#NUM!	0.29134	#NUM!
GIC	Not Reported/ Can not calculate		2.36095	Not Reported/ Can not calculate	Not Reported/ Can not calculate	Not Reported/ Can not calculate	Not Reported/ Can not calculate	Not Reported/ Can not calculate	Not Reported/ Can not calculate	Not Reported/ Can not calculate	#VALUE!	Yes		0.576142	Not Reported/ Can not calculate		Not Reported/ Can not calculate	1.36024	Not Reported/ Can not calculate	Not Reported/ Can not calculate	20200518	TP4104B/PdCl2	1984	Carbon Fiber	Doped	PdCl2	Not Reported/ Can not calculate	Not Reported/ Can not calculate	Not Reported/ Can not calculate	Not Reported/ Can not calculate	Not Reported/ Can not calculate	Not Reported/ Can not calculate	Not Reported/ Can not calculate	Not Reported/ Can not calculate	Not Reported/ Can not calculate	Not Reported/ Can not calculate	Not Reported/ Can not calculate	#VALUE!	#VALUE!	1984 AN ASSESSMENT OF GRAPHITIZED CARBON FIBER USE FOR ELECTRICAL POWER TRANSMISSION					17	#VALUE!	#NUM!	0.373088	#NUM!
GIC	Not Reported/ Can not calculate		3.6251	Not Reported/ Can not calculate	Not Reported/ Can not calculate	Not Reported/ Can not calculate	Not Reported/ Can not calculate	Not Reported/ Can not calculate	Not Reported/ Can not calculate	Not Reported/ Can not calculate	#VALUE!	Yes		0.50142	Not Reported/ Can not calculate		Not Reported/ Can not calculate	1.8177	Not Reported/ Can not calculate	Not Reported/ Can not calculate	20200518	UC Fiber/CuCl2	1984		Doped	CuCl2	Not Reported/ Can not calculate	Not Reported/ Can not calculate	Not Reported/ Can not calculate	Not Reported/ Can not calculate	Not Reported/ Can not calculate	Not Reported/ Can not calculate	Not Reported/ Can not calculate	Not Reported/ Can not calculate	Not Reported/ Can not calculate	Not Reported/ Can not calculate	Not Reported/ Can not calculate	#VALUE!	#VALUE!	1984 AN ASSESSMENT OF GRAPHITIZED CARBON FIBER USE FOR ELECTRICAL POWER TRANSMISSION					17	#VALUE!	#NUM!	0.55932	#NUM!
GIC	2.57069	Not Reported/ Can not calculate	Not Reported/ Can not calculate	Not Reported/ Can not calculate	Not Reported/ Can not calculate	Not Reported/ Can not calculate	Not Reported/ Can not calculate	Not Reported/ Can not calculate	Not Reported/ Can not calculate	Not Reported/ Can not calculate	#VALUE!	Yes	Not Reported/ Can not calculate	Not Reported/ Can not calculate	Not Reported/ Can not calculate		Not Reported/ Can not calculate	Not Reported/ Can not calculate	Not Reported/ Can not calculate	Not Reported/ Can not calculate	20200101	Nitric acid	1985	Carbon Fiber	Doped	HNO3	0.242	Not Reported/ Can not calculate	5	Not Reported/ Can not calculate	Not Reported/ Can not calculate	Not Reported/ Can not calculate	Not Reported/ Can not calculate	Not Reported/ Can not calculate	Not Reported/ Can not calculate	Not Reported/ Can not calculate	Not Reported/ Can not calculate	#VALUE!	#VALUE!	1985 ELECTRICAL RESISTIVITY AND MAGNETORESISTANCE OF CARBON/GRAPHITE FIBERS INTERCALATED WITH NITRIC ACID AND ARSENIC PENTAFLUORIDE					16	0.41005	#VALUE!	#VALUE!	#VALUE!
GIC	0.662252	Not Reported/ Can not calculate	Not Reported/ Can not calculate	Not Reported/ Can not calculate	Not Reported/ Can not calculate	Not Reported/ Can not calculate	Not Reported/ Can not calculate	Not Reported/ Can not calculate	Not Reported/ Can not calculate	Not Reported/ Can not calculate	#VALUE!	Yes	Not Reported/ Can not calculate	Not Reported/ Can not calculate	Not Reported/ Can not calculate		Not Reported/ Can not calculate	Not Reported/ Can not calculate	Not Reported/ Can not calculate	Not Reported/ Can not calculate	20200101	Nitric acid	1985	Carbon Fiber	Doped	HNO3	0.33	Not Reported/ Can not calculate	5	Not Reported/ Can not calculate	Not Reported/ Can not calculate	Not Reported/ Can not calculate	Not Reported/ Can not calculate	Not Reported/ Can not calculate	Not Reported/ Can not calculate	Not Reported/ Can not calculate	Not Reported/ Can not calculate	#VALUE!	#VALUE!	1985 ELECTRICAL RESISTIVITY AND MAGNETORESISTANCE OF CARBON/GRAPHITE FIBERS INTERCALATED WITH NITRIC ACID AND ARSENIC PENTAFLUORIDE					16	-0.178977	#VALUE!	#VALUE!	#VALUE!
GIC	2.43902	Not Reported/ Can not calculate	Not Reported/ Can not calculate	Not Reported/ Can not calculate	Not Reported/ Can not calculate	Not Reported/ Can not calculate	Not Reported/ Can not calculate	Not Reported/ Can not calculate	Not Reported/ Can not calculate	Not Reported/ Can not calculate	#VALUE!	Yes	Not Reported/ Can not calculate	Not Reported/ Can not calculate	Not Reported/ Can not calculate		Not Reported/ Can not calculate	Not Reported/ Can not calculate	Not Reported/ Can not calculate	Not Reported/ Can not calculate	20200101	Nitric acid	1985	Carbon Fiber	Doped	HNO3	0.149	Not Reported/ Can not calculate	8.5	Not Reported/ Can not calculate	Not Reported/ Can not calculate	Not Reported/ Can not calculate	Not Reported/ Can not calculate	Not Reported/ Can not calculate	Not Reported/ Can not calculate	Not Reported/ Can not calculate	Not Reported/ Can not calculate	#VALUE!	#VALUE!	1985 ELECTRICAL RESISTIVITY AND MAGNETORESISTANCE OF CARBON/GRAPHITE FIBERS INTERCALATED WITH NITRIC ACID AND ARSENIC PENTAFLUORIDE					16	0.387216	#VALUE!	#VALUE!	#VALUE!
GIC	5.43478	Not Reported/ Can not calculate	Not Reported/ Can not calculate	Not Reported/ Can not calculate	Not Reported/ Can not calculate	Not Reported/ Can not calculate	Not Reported/ Can not calculate	Not Reported/ Can not calculate	Not Reported/ Can not calculate	Not Reported/ Can not calculate	#VALUE!	Yes	Not Reported/ Can not calculate	Not Reported/ Can not calculate	Not Reported/ Can not calculate		Not Reported/ Can not calculate	Not Reported/ Can not calculate	Not Reported/ Can not calculate	Not Reported/ Can not calculate	20200101	Nitric acid	1985	Carbon Fiber	Doped	HNO3	0.33	Not Reported/ Can not calculate	19	Not Reported/ Can not calculate	Not Reported/ Can not calculate	Not Reported/ Can not calculate	Not Reported/ Can not calculate	Not Reported/ Can not calculate	Not Reported/ Can not calculate	Not Reported/ Can not calculate	Not Reported/ Can not calculate	#VALUE!	#VALUE!	1985 ELECTRICAL RESISTIVITY AND MAGNETORESISTANCE OF CARBON/GRAPHITE FIBERS INTERCALATED WITH NITRIC ACID AND ARSENIC PENTAFLUORIDE					16	0.735182	#VALUE!	#VALUE!	#VALUE!
GIC	10.6383	Not Reported/ Can not calculate	Not Reported/ Can not calculate	Not Reported/ Can not calculate	Not Reported/ Can not calculate	Not Reported/ Can not calculate	Not Reported/ Can not calculate	Not Reported/ Can not calculate	Not Reported/ Can not calculate	Not Reported/ Can not calculate	#VALUE!	Yes	Not Reported/ Can not calculate	Not Reported/ Can not calculate	Not Reported/ Can not calculate		Not Reported/ Can not calculate	Not Reported/ Can not calculate	Not Reported/ Can not calculate	Not Reported/ Can not calculate	20200101	NO2SbF6	1985	Carbon Fiber	Doped	NO2SbF6	0.532	Not Reported/ Can not calculate	19.9	Not Reported/ Can not calculate	Not Reported/ Can not calculate	Not Reported/ Can not calculate	Not Reported/ Can not calculate	Not Reported/ Can not calculate	Not Reported/ Can not calculate	Not Reported/ Can not calculate	Not Reported/ Can not calculate	#VALUE!	#VALUE!	1985 ELECTRICAL RESISTIVITY AND MAGNETORESISTANCE OF CARBON/GRAPHITE FIBERS INTERCALATED WITH NITRIC ACID AND ARSENIC PENTAFLUORIDE					16	1.02687	#VALUE!	#VALUE!	#VALUE!
GIC	7.46269	Not Reported/ Can not calculate	Not Reported/ Can not calculate	Not Reported/ Can not calculate	Not Reported/ Can not calculate	Not Reported/ Can not calculate	Not Reported/ Can not calculate	Not Reported/ Can not calculate	Not Reported/ Can not calculate	Not Reported/ Can not calculate	#VALUE!	Yes	Not Reported/ Can not calculate	Not Reported/ Can not calculate	Not Reported/ Can not calculate		Not Reported/ Can not calculate	Not Reported/ Can not calculate	Not Reported/ Can not calculate	Not Reported/ Can not calculate	20200101	Red fuming Nitric acid	1985	Carbon Fiber	Doped	HNO3	0.439	Not Reported/ Can not calculate	19.9	Not Reported/ Can not calculate	Not Reported/ Can not calculate	Not Reported/ Can not calculate	Not Reported/ Can not calculate	Not Reported/ Can not calculate	Not Reported/ Can not calculate	Not Reported/ Can not calculate	Not Reported/ Can not calculate	#VALUE!	#VALUE!	1985 ELECTRICAL RESISTIVITY AND MAGNETORESISTANCE OF CARBON/GRAPHITE FIBERS INTERCALATED WITH NITRIC ACID AND ARSENIC PENTAFLUORIDE					16	0.872895	#VALUE!	#VALUE!	#VALUE!
GIC	4.16667	Not Reported/ Can not calculate	Not Reported/ Can not calculate	Not Reported/ Can not calculate	Not Reported/ Can not calculate	Not Reported/ Can not calculate	Not Reported/ Can not calculate	Not Reported/ Can not calculate	Not Reported/ Can not calculate	Not Reported/ Can not calculate	#VALUE!	Yes	Not Reported/ Can not calculate	Not Reported/ Can not calculate	Not Reported/ Can not calculate		Not Reported/ Can not calculate	Not Reported/ Can not calculate	Not Reported/ Can not calculate	Not Reported/ Can not calculate	20200101	Nitric acid	1985	Carbon Fiber	Doped	HNO3	0.568	Not Reported/ Can not calculate	19.9	Not Reported/ Can not calculate	Not Reported/ Can not calculate	Not Reported/ Can not calculate	Not Reported/ Can not calculate	Not Reported/ Can not calculate	Not Reported/ Can not calculate	Not Reported/ Can not calculate	Not Reported/ Can not calculate	#VALUE!	#VALUE!	1985 ELECTRICAL RESISTIVITY AND MAGNETORESISTANCE OF CARBON/GRAPHITE FIBERS INTERCALATED WITH NITRIC ACID AND ARSENIC PENTAFLUORIDE					16	0.619789	#VALUE!	#VALUE!	#VALUE!
GIC	12.5	Not Reported/ Can not calculate	Not Reported/ Can not calculate	Not Reported/ Can not calculate	Not Reported/ Can not calculate	Not Reported/ Can not calculate	Not Reported/ Can not calculate	Not Reported/ Can not calculate	Not Reported/ Can not calculate	Not Reported/ Can not calculate	#VALUE!	Yes	Not Reported/ Can not calculate	Not Reported/ Can not calculate	Not Reported/ Can not calculate		Not Reported/ Can not calculate	Not Reported/ Can not calculate	Not Reported/ Can not calculate	Not Reported/ Can not calculate	20200101	Nitric acid/ AsF5	1985	Carbon Fiber	Doped	HNO3 AsF5	0.432	Not Reported/ Can not calculate	19.9	Not Reported/ Can not calculate	Not Reported/ Can not calculate	Not Reported/ Can not calculate	Not Reported/ Can not calculate	Not Reported/ Can not calculate	Not Reported/ Can not calculate	Not Reported/ Can not calculate	Not Reported/ Can not calculate	#VALUE!	#VALUE!	1985 ELECTRICAL RESISTIVITY AND MAGNETORESISTANCE OF CARBON/GRAPHITE FIBERS INTERCALATED WITH NITRIC ACID AND ARSENIC PENTAFLUORIDE					16	1.09691	#VALUE!	#VALUE!	#VALUE!
GIC	11.4943	Not Reported/ Can not calculate	Not Reported/ Can not calculate	Not Reported/ Can not calculate	Not Reported/ Can not calculate	Not Reported/ Can not calculate	Not Reported/ Can not calculate	Not Reported/ Can not calculate	Not Reported/ Can not calculate	Not Reported/ Can not calculate	#VALUE!	Yes	Not Reported/ Can not calculate	Not Reported/ Can not calculate	Not Reported/ Can not calculate		Not Reported/ Can not calculate	Not Reported/ Can not calculate	Not Reported/ Can not calculate	Not Reported/ Can not calculate	20200101	Nitric acid/ AsF5	1985	Carbon Fiber	Doped	HNO3 AsF5	0.524	Not Reported/ Can not calculate	19.9	Not Reported/ Can not calculate	Not Reported/ Can not calculate	Not Reported/ Can not calculate	Not Reported/ Can not calculate	Not Reported/ Can not calculate	Not Reported/ Can not calculate	Not Reported/ Can not calculate	Not Reported/ Can not calculate	#VALUE!	#VALUE!	1985 ELECTRICAL RESISTIVITY AND MAGNETORESISTANCE OF CARBON/GRAPHITE FIBERS INTERCALATED WITH NITRIC ACID AND ARSENIC PENTAFLUORIDE					16	1.06048	#VALUE!	#VALUE!	#VALUE!
GIC	14.2837	Not Reported/ Can not calculate	Not Reported/ Can not calculate	Not Reported/ Can not calculate	Not Reported/ Can not calculate	Not Reported/ Can not calculate	Not Reported/ Can not calculate	Not Reported/ Can not calculate	Not Reported/ Can not calculate	Not Reported/ Can not calculate	Not Reported/ Can not calculate	Yes	Not Reported/ Can not calculate	Not Reported/ Can not calculate	Not Reported/ Can not calculate		Not Reported/ Can not calculate	Not Reported/ Can not calculate	Not Reported/ Can not calculate	Not Reported/ Can not calculate	20200518	N-3-1 AsF5	1985	Carbon Fiber	Doped	HNO3 AsF5	0.404599	Not Reported/ Can not calculate	Not Reported/ Can not calculate	Not Reported/ Can not calculate	Not Reported/ Can not calculate	Not Reported/ Can not calculate	5.09851	5.09554	5.09851	5.02277	7.00099	1.37394	1.37314	1985 ELECTRICAL RESISTIVITY AND MAGNETORESISTANCE OF CARBON/GRAPHITE FIBERS INTERCALATED WITH NITRIC ACID AND ARSENIC PENTAFLUORIDE					16	1.15484	#VALUE!	#VALUE!	#VALUE!
Carbon Fiber	0.404599	Not Reported/ Can not calculate	Not Reported/ Can not calculate	Not Reported/ Can not calculate	Not Reported/ Can not calculate	Not Reported/ Can not calculate	Not Reported/ Can not calculate	Not Reported/ Can not calculate	Not Reported/ Can not calculate	Not Reported/ Can not calculate	Not Reported/ Can not calculate	No	Not Reported/ Can not calculate	Not Reported/ Can not calculate	Not Reported/ Can not calculate		Not Reported/ Can not calculate	Not Reported/ Can not calculate	Not Reported/ Can not calculate	Not Reported/ Can not calculate	20200518	N-3-1	1985	Carbon Fiber			Not Reported/ Can not calculate	Not Reported/ Can not calculate	19.9	Not Reported/ Can not calculate	Not Reported/ Can not calculate	Not Reported/ Can not calculate	485.079	485.079	482.866	431.981	247.159	0.509522	0.511857	1985 ELECTRICAL RESISTIVITY AND MAGNETORESISTANCE OF CARBON/GRAPHITE FIBERS INTERCALATED WITH NITRIC ACID AND ARSENIC PENTAFLUORIDE					16	-0.392976	#VALUE!	#VALUE!	#VALUE!
GIC	3.41265	Not Reported/ Can not calculate	Not Reported/ Can not calculate	Not Reported/ Can not calculate	Not Reported/ Can not calculate	Not Reported/ Can not calculate	Not Reported/ Can not calculate	Not Reported/ Can not calculate	Not Reported/ Can not calculate	Not Reported/ Can not calculate	Not Reported/ Can not calculate	Yes	Not Reported/ Can not calculate	Not Reported/ Can not calculate	Not Reported/ Can not calculate		Not Reported/ Can not calculate	Not Reported/ Can not calculate	Not Reported/ Can not calculate	Not Reported/ Can not calculate	20200518	HNO3 N-3-3	1985	Carbon Fiber	Doped	HNO3	Not Reported/ Can not calculate	Not Reported/ Can not calculate	Not Reported/ Can not calculate	Not Reported/ Can not calculate	Not Reported/ Can not calculate	Not Reported/ Can not calculate	25.195	25.195	25.1891	25.5221	29.3027	1.16304	1.16331	1985 ELECTRICAL RESISTIVITY AND MAGNETORESISTANCE OF CARBON/GRAPHITE FIBERS INTERCALATED WITH NITRIC ACID AND ARSENIC PENTAFLUORIDE					16	0.533092	#VALUE!	#VALUE!	#VALUE!
GIC	3.13482	Not Reported/ Can not calculate	Not Reported/ Can not calculate	Not Reported/ Can not calculate	Not Reported/ Can not calculate	Not Reported/ Can not calculate	Not Reported/ Can not calculate	Not Reported/ Can not calculate	Not Reported/ Can not calculate	Not Reported/ Can not calculate	Not Reported/ Can not calculate	Yes	Not Reported/ Can not calculate	Not Reported/ Can not calculate	Not Reported/ Can not calculate		Not Reported/ Can not calculate	Not Reported/ Can not calculate	Not Reported/ Can not calculate	Not Reported/ Can not calculate	20200518	HN03 N-4	1985	Carbon Fiber	Doped	HNO3		Not Reported/ Can not calculate	Not Reported/ Can not calculate	Not Reported/ Can not calculate	Not Reported/ Can not calculate	Not Reported/ Can not calculate	26.695	26.695	26.2891	26.8221	31.8998	1.19497	1.21342	1985 ELECTRICAL RESISTIVITY AND MAGNETORESISTANCE OF CARBON/GRAPHITE FIBERS INTERCALATED WITH NITRIC ACID AND ARSENIC PENTAFLUORIDE					16	0.496213	#VALUE!	#VALUE!	#VALUE!
GIC	1.07002	Not Reported/ Can not calculate	Not Reported/ Can not calculate	Not Reported/ Can not calculate	Not Reported/ Can not calculate	Not Reported/ Can not calculate	Not Reported/ Can not calculate	Not Reported/ Can not calculate	Not Reported/ Can not calculate	Not Reported/ Can not calculate	Not Reported/ Can not calculate	Yes	Not Reported/ Can not calculate	Not Reported/ Can not calculate	Not Reported/ Can not calculate		Not Reported/ Can not calculate	Not Reported/ Can not calculate	Not Reported/ Can not calculate	Not Reported/ Can not calculate	20200518	HNO3 N-2-2	1985	Carbon Fiber	Doped	HNO3	0.205082	Not Reported/ Can not calculate	Not Reported/ Can not calculate	Not Reported/ Can not calculate	Not Reported/ Can not calculate	Not Reported/ Can not calculate	95.0837	95.0837	95.0314	94.2576	93.4564	0.982886	0.983427	1985 ELECTRICAL RESISTIVITY AND MAGNETORESISTANCE OF CARBON/GRAPHITE FIBERS INTERCALATED WITH NITRIC ACID AND ARSENIC PENTAFLUORIDE					16	0.0293908	#VALUE!	#VALUE!	#VALUE!
Carbon Fiber	0.205082	Not Reported/ Can not calculate	Not Reported/ Can not calculate	Not Reported/ Can not calculate	Not Reported/ Can not calculate	Not Reported/ Can not calculate	Not Reported/ Can not calculate	Not Reported/ Can not calculate	Not Reported/ Can not calculate	Not Reported/ Can not calculate	Not Reported/ Can not calculate	No	Not Reported/ Can not calculate	Not Reported/ Can not calculate	Not Reported/ Can not calculate		Not Reported/ Can not calculate	Not Reported/ Can not calculate	Not Reported/ Can not calculate	Not Reported/ Can not calculate	20200518	N-2-2	1985	Carbon Fiber			Not Reported/ Can not calculate	Not Reported/ Can not calculate	8.5	Not Reported/ Can not calculate	Not Reported/ Can not calculate	Not Reported/ Can not calculate	846.783	846.783	843.512	756.454	487.61	0.575838	0.578071	1985 ELECTRICAL RESISTIVITY AND MAGNETORESISTANCE OF CARBON/GRAPHITE FIBERS INTERCALATED WITH NITRIC ACID AND ARSENIC PENTAFLUORIDE					16	-0.688073	#VALUE!	#VALUE!	#VALUE!
GIC	0.644919	Not Reported/ Can not calculate	Not Reported/ Can not calculate	Not Reported/ Can not calculate	Not Reported/ Can not calculate	Not Reported/ Can not calculate	Not Reported/ Can not calculate	Not Reported/ Can not calculate	Not Reported/ Can not calculate	Not Reported/ Can not calculate	Not Reported/ Can not calculate	Yes	Not Reported/ Can not calculate	Not Reported/ Can not calculate	Not Reported/ Can not calculate		Not Reported/ Can not calculate	Not Reported/ Can not calculate	Not Reported/ Can not calculate	Not Reported/ Can not calculate	20200518	HNO3 N-1-4	1985	Carbon Fiber	Doped	HNO3	Not Reported/ Can not calculate	Not Reported/ Can not calculate	Not Reported/ Can not calculate	Not Reported/ Can not calculate	Not Reported/ Can not calculate	Not Reported/ Can not calculate	171.681	171.681	171.184	167.408	155.058	0.903178	0.905796	1985 ELECTRICAL RESISTIVITY AND MAGNETORESISTANCE OF CARBON/GRAPHITE FIBERS INTERCALATED WITH NITRIC ACID AND ARSENIC PENTAFLUORIDE					16	-0.190495	#VALUE!	#VALUE!	#VALUE!
Single crystal graphite	Not Reported/ Can not calculate	Not Reported/ Can not calculate	Not Reported/ Can not calculate	Not Reported/ Can not calculate	Not Reported/ Can not calculate	Not Reported/ Can not calculate	Not Reported/ Can not calculate	Not Reported/ Can not calculate	Not Reported/ Can not calculate	Not Reported/ Can not calculate	#VALUE!	No	Not Reported/ Can not calculate	Not Reported/ Can not calculate	Not Reported/ Can not calculate		Not Reported/ Can not calculate	Not Reported/ Can not calculate	Not Reported/ Can not calculate	Not Reported/ Can not calculate	20200716		1985	Single crystal graphite	As-is			Not Reported/ Can not calculate	Not Reported/ Can not calculate	Not Reported/ Can not calculate	2000	Not Reported/ Can not calculate	Not Reported/ Can not calculate	Not Reported/ Can not calculate	Not Reported/ Can not calculate	Not Reported/ Can not calculate	Not Reported/ Can not calculate	#VALUE!	#VALUE!	1985_Thermal conductivity and thermopower of vapor-grown graphite fibers					3	#VALUE!	#VALUE!	#VALUE!	#VALUE!
Carbon Fiber	0.0980392	Not Reported/ Can not calculate	Not Reported/ Can not calculate	Not Reported/ Can not calculate	Not Reported/ Can not calculate	Not Reported/ Can not calculate	Not Reported/ Can not calculate	Not Reported/ Can not calculate	Not Reported/ Can not calculate	Not Reported/ Can not calculate	#VALUE!	No	Not Reported/ Can not calculate	Not Reported/ Can not calculate	Not Reported/ Can not calculate		Not Reported/ Can not calculate	Not Reported/ Can not calculate	Not Reported/ Can not calculate	Not Reported/ Can not calculate	20200716		1985	Vapor Grown Carbon Fiber	As-is			Not Reported/ Can not calculate	Not Reported/ Can not calculate	Not Reported/ Can not calculate	36.3078	Not Reported/ Can not calculate	Not Reported/ Can not calculate	Not Reported/ Can not calculate	Not Reported/ Can not calculate	Not Reported/ Can not calculate	Not Reported/ Can not calculate	#VALUE!	#VALUE!	1985_Thermal conductivity and thermopower of vapor-grown graphite fibers					3	-1.0086	#VALUE!	#VALUE!	#VALUE!
Carbon Fiber	1.3986	Not Reported/ Can not calculate	Not Reported/ Can not calculate	Not Reported/ Can not calculate	Not Reported/ Can not calculate	Not Reported/ Can not calculate	Not Reported/ Can not calculate	Not Reported/ Can not calculate	Not Reported/ Can not calculate	Not Reported/ Can not calculate	#VALUE!	No	Not Reported/ Can not calculate	Not Reported/ Can not calculate	Not Reported/ Can not calculate		Not Reported/ Can not calculate	Not Reported/ Can not calculate	Not Reported/ Can not calculate	Not Reported/ Can not calculate	20200716	Heat treated 3000 C	1985	Vapor Grown Carbon Fiber	Annealed			Not Reported/ Can not calculate	Not Reported/ Can not calculate	Not Reported/ Can not calculate	1934.94	Not Reported/ Can not calculate	Not Reported/ Can not calculate	Not Reported/ Can not calculate	Not Reported/ Can not calculate	Not Reported/ Can not calculate	Not Reported/ Can not calculate	#VALUE!	#VALUE!	1985_Thermal conductivity and thermopower of vapor-grown graphite fibers					3	0.145694	#VALUE!	#VALUE!	#VALUE!
Carbon Fiber	0.37325	Not Reported/ Can not calculate	Not Reported/ Can not calculate	Not Reported/ Can not calculate	Not Reported/ Can not calculate	Not Reported/ Can not calculate	Not Reported/ Can not calculate	Not Reported/ Can not calculate	Not Reported/ Can not calculate	Not Reported/ Can not calculate		No	Not Reported/ Can not calculate	Not Reported/ Can not calculate	Not Reported/ Can not calculate		Not Reported/ Can not calculate	Not Reported/ Can not calculate	Not Reported/ Can not calculate	Not Reported/ Can not calculate	20210320	Graphitized Pitch Fiber	1985		Graphitized			Not Reported/ Can not calculate	Not Reported/ Can not calculate	Not Reported/ Can not calculate	500.068	Not Reported/ Can not calculate	Not Reported/ Can not calculate	Not Reported/ Can not calculate	Not Reported/ Can not calculate	Not Reported/ Can not calculate	Not Reported/ Can not calculate	#VALUE!	#VALUE!	1985_Thermal conductivity of pitch-derived fibres					2	-0.428	#VALUE!	#VALUE!	#VALUE!
Carbon Fiber	1.30617	Not Reported/ Can not calculate	Not Reported/ Can not calculate	Not Reported/ Can not calculate	Not Reported/ Can not calculate	Not Reported/ Can not calculate	Not Reported/ Can not calculate	Not Reported/ Can not calculate	Not Reported/ Can not calculate	Not Reported/ Can not calculate		No	Not Reported/ Can not calculate	Not Reported/ Can not calculate	Not Reported/ Can not calculate		Not Reported/ Can not calculate	Not Reported/ Can not calculate	Not Reported/ Can not calculate	Not Reported/ Can not calculate	20210320	Graphitized Vapor Grown Carbon Fiber	1985		Graphitized			Not Reported/ Can not calculate	Not Reported/ Can not calculate	Not Reported/ Can not calculate	1352.28	Not Reported/ Can not calculate	Not Reported/ Can not calculate	Not Reported/ Can not calculate	Not Reported/ Can not calculate	Not Reported/ Can not calculate	Not Reported/ Can not calculate	#VALUE!	#VALUE!	1985_Thermal conductivity of pitch-derived fibres					2	0.116	#VALUE!	#VALUE!	#VALUE!
Glassy Carbon	0.1	1.3	0.0769231									No									20191229																	#DIV/0!	#DIV/0!	1986 Amorphous Carbon					5	-1	0.113943	-1.11394	#NUM!
Glassy Carbon	0.01	1.55	0.00645161									No									20191229																	#DIV/0!	#DIV/0!	1986 Amorphous Carbon					5	-2	0.190332	-2.19033	#NUM!
Amorphous carbon	1e-06	1.8	5.55556e-07									No									20191229																	#DIV/0!	#DIV/0!	1986 Amorphous Carbon					5	-6	0.255273	-6.25527	#NUM!
Amorphous carbon	1e-07	2	5e-08									No									20191229																	#DIV/0!	#DIV/0!	1986 Amorphous Carbon					5	-7	0.30103	-7.30103	#NUM!
Single crystal graphite	2.5	2.267	1.10278									No									20191229		1986															#DIV/0!	#DIV/0!	1986 Amorphous Carbon					5	0.39794	0.355452	0.0424885	#NUM!
Paper		0.6										No	100	0.166667	10						20191229	Paper																#DIV/0!	#DIV/0!	1986 ELASTIC PROPERTIES, PAPER QUALITY, AND PROCESS CONTROL					1	#NUM!	-0.221849	#NUM!	2
GIC	90	2.24	40.1786	Not Reported/ Can not calculate	Not Reported/ Can not calculate	Not Reported/ Can not calculate	Not Reported/ Can not calculate	Not Reported/ Can not calculate	Not Reported/ Can not calculate	Not Reported/ Can not calculate	#VALUE!	Yes	Not Reported/ Can not calculate	Not Reported/ Can not calculate	Not Reported/ Can not calculate		Not Reported/ Can not calculate	Not Reported/ Can not calculate	Not Reported/ Can not calculate	Not Reported/ Can not calculate	20191229	Upperbound estimate for specific conductivity	1986	Vapor Grown Carbon Fiber	Graphitized and doped	AsF5	2.1	Not Reported/ Can not calculate	Not Reported/ Can not calculate	Not Reported/ Can not calculate	Not Reported/ Can not calculate	Not Reported/ Can not calculate	Not Reported/ Can not calculate	Not Reported/ Can not calculate	Not Reported/ Can not calculate		Not Reported/ Can not calculate	#VALUE!	#VALUE!	1986 Properties of AsF5 Intercalated Vapor Grown Graphite					1	1.95424	0.350248	1.60399	#VALUE!
GIC	36	Not Reported/ Can not calculate	Not Reported/ Can not calculate	Not Reported/ Can not calculate	Not Reported/ Can not calculate	Not Reported/ Can not calculate	Not Reported/ Can not calculate	Not Reported/ Can not calculate	Not Reported/ Can not calculate	Not Reported/ Can not calculate		Yes	Not Reported/ Can not calculate	Not Reported/ Can not calculate	Not Reported/ Can not calculate		Not Reported/ Can not calculate	Not Reported/ Can not calculate	Not Reported/ Can not calculate	Not Reported/ Can not calculate	20210320		1986		Doped	AsF5	1.5	Not Reported/ Can not calculate	Not Reported/ Can not calculate	Not Reported/ Can not calculate	Not Reported/ Can not calculate	Not Reported/ Can not calculate	Not Reported/ Can not calculate	Not Reported/ Can not calculate	Not Reported/ Can not calculate	Not Reported/ Can not calculate	Not Reported/ Can not calculate	#VALUE!	#VALUE!	1986_Properties of AsF5-Intercalated Vapor Grown Graphite					1	1.5563	#VALUE!	#VALUE!	#VALUE!
GIC	9.12841	Not Reported/ Can not calculate	Not Reported/ Can not calculate	Not Reported/ Can not calculate	Not Reported/ Can not calculate	Not Reported/ Can not calculate	Not Reported/ Can not calculate	Not Reported/ Can not calculate	Not Reported/ Can not calculate	Not Reported/ Can not calculate	Not Reported/ Can not calculate	Yes	Not Reported/ Can not calculate	Not Reported/ Can not calculate	Not Reported/ Can not calculate		Not Reported/ Can not calculate	Not Reported/ Can not calculate	Not Reported/ Can not calculate	Not Reported/ Can not calculate	20200518	MnCl2 Stage 2	1987	Carbon Fiber	Not Reported/ Can not calculate	MnCl2	1.79856	Not Reported/ Can not calculate	Not Reported/ Can not calculate	Not Reported/ Can not calculate	Not Reported/ Can not calculate	Not Reported/ Can not calculate	Not Reported/ Can not calculate	Not Reported/ Can not calculate	Not Reported/ Can not calculate	Not Reported/ Can not calculate	Not Reported/ Can not calculate	#VALUE!	#VALUE!	1987 ELECTRICAL CONDUCTIVITY, MECHANICAL PROPERTIES AND STABILITY OF INTERCALATED GRAPHITE FIBERS					22	0.960395	#VALUE!	#VALUE!	#VALUE!
GIC	9.68378	Not Reported/ Can not calculate	Not Reported/ Can not calculate	Not Reported/ Can not calculate	Not Reported/ Can not calculate	Not Reported/ Can not calculate	Not Reported/ Can not calculate	Not Reported/ Can not calculate	Not Reported/ Can not calculate	Not Reported/ Can not calculate	Not Reported/ Can not calculate	Yes	1385	Not Reported/ Can not calculate	Not Reported/ Can not calculate		13412	Not Reported/ Can not calculate	Not Reported/ Can not calculate	Not Reported/ Can not calculate	20200518	CuCl2 Stage 1	1987	Carbon Fiber	Not Reported/ Can not calculate	CuCl2	1.79856	Not Reported/ Can not calculate	Not Reported/ Can not calculate	Not Reported/ Can not calculate	Not Reported/ Can not calculate	Not Reported/ Can not calculate	Not Reported/ Can not calculate	Not Reported/ Can not calculate	Not Reported/ Can not calculate	Not Reported/ Can not calculate	Not Reported/ Can not calculate	#VALUE!	#VALUE!	1987 ELECTRICAL CONDUCTIVITY, MECHANICAL PROPERTIES AND STABILITY OF INTERCALATED GRAPHITE FIBERS					22	0.986045	#VALUE!	#VALUE!	3.14145
GIC	10.0397	Not Reported/ Can not calculate	Not Reported/ Can not calculate	Not Reported/ Can not calculate	Not Reported/ Can not calculate	Not Reported/ Can not calculate	Not Reported/ Can not calculate	Not Reported/ Can not calculate	Not Reported/ Can not calculate	Not Reported/ Can not calculate	Not Reported/ Can not calculate	Yes	Not Reported/ Can not calculate	Not Reported/ Can not calculate	Not Reported/ Can not calculate		Not Reported/ Can not calculate	Not Reported/ Can not calculate	Not Reported/ Can not calculate	Not Reported/ Can not calculate	20200518	NiCl2	1987	Carbon Fiber	Not Reported/ Can not calculate	NiCl2	1.79856	Not Reported/ Can not calculate	Not Reported/ Can not calculate	Not Reported/ Can not calculate	Not Reported/ Can not calculate	Not Reported/ Can not calculate	Not Reported/ Can not calculate	Not Reported/ Can not calculate	Not Reported/ Can not calculate	Not Reported/ Can not calculate	Not Reported/ Can not calculate	#VALUE!	#VALUE!	1987 ELECTRICAL CONDUCTIVITY, MECHANICAL PROPERTIES AND STABILITY OF INTERCALATED GRAPHITE FIBERS					22	1.00172	#VALUE!	#VALUE!	#VALUE!
GIC	10.5387	Not Reported/ Can not calculate	Not Reported/ Can not calculate	Not Reported/ Can not calculate	Not Reported/ Can not calculate	Not Reported/ Can not calculate	Not Reported/ Can not calculate	Not Reported/ Can not calculate	Not Reported/ Can not calculate	Not Reported/ Can not calculate	Not Reported/ Can not calculate	Yes	Not Reported/ Can not calculate	Not Reported/ Can not calculate	Not Reported/ Can not calculate		Not Reported/ Can not calculate	Not Reported/ Can not calculate	Not Reported/ Can not calculate	Not Reported/ Can not calculate	20200518	HNO3	1987	Carbon Fiber	Not Reported/ Can not calculate	HNO3	1.79856	Not Reported/ Can not calculate	Not Reported/ Can not calculate	Not Reported/ Can not calculate	Not Reported/ Can not calculate	Not Reported/ Can not calculate	Not Reported/ Can not calculate	Not Reported/ Can not calculate	Not Reported/ Can not calculate	Not Reported/ Can not calculate	Not Reported/ Can not calculate	#VALUE!	#VALUE!	1987 ELECTRICAL CONDUCTIVITY, MECHANICAL PROPERTIES AND STABILITY OF INTERCALATED GRAPHITE FIBERS					22	1.02279	#VALUE!	#VALUE!	#VALUE!
GIC	13.0609	Not Reported/ Can not calculate	Not Reported/ Can not calculate	Not Reported/ Can not calculate	Not Reported/ Can not calculate	Not Reported/ Can not calculate	Not Reported/ Can not calculate	Not Reported/ Can not calculate	Not Reported/ Can not calculate	Not Reported/ Can not calculate	Not Reported/ Can not calculate	Yes	Not Reported/ Can not calculate	Not Reported/ Can not calculate	Not Reported/ Can not calculate		Not Reported/ Can not calculate	Not Reported/ Can not calculate	Not Reported/ Can not calculate	Not Reported/ Can not calculate	20200518	CuCl2 stage 1 and 2	1987	Carbon Fiber	Not Reported/ Can not calculate	CuCl2	1.79856	Not Reported/ Can not calculate	Not Reported/ Can not calculate	Not Reported/ Can not calculate	Not Reported/ Can not calculate	Not Reported/ Can not calculate	Not Reported/ Can not calculate	Not Reported/ Can not calculate	Not Reported/ Can not calculate	Not Reported/ Can not calculate	Not Reported/ Can not calculate	#VALUE!	#VALUE!	1987 ELECTRICAL CONDUCTIVITY, MECHANICAL PROPERTIES AND STABILITY OF INTERCALATED GRAPHITE FIBERS					22	1.11597	#VALUE!	#VALUE!	#VALUE!
GIC	13.9174	Not Reported/ Can not calculate	Not Reported/ Can not calculate	Not Reported/ Can not calculate	Not Reported/ Can not calculate	Not Reported/ Can not calculate	Not Reported/ Can not calculate	Not Reported/ Can not calculate	Not Reported/ Can not calculate	Not Reported/ Can not calculate	Not Reported/ Can not calculate	Yes	1343	Not Reported/ Can not calculate	Not Reported/ Can not calculate		18691.1	Not Reported/ Can not calculate	Not Reported/ Can not calculate	Not Reported/ Can not calculate	20200518	FeCl3 Stage 2 and 3	1987	Carbon Fiber	Not Reported/ Can not calculate	FeCl3	1.79856	Not Reported/ Can not calculate	Not Reported/ Can not calculate	Not Reported/ Can not calculate	Not Reported/ Can not calculate	Not Reported/ Can not calculate	Not Reported/ Can not calculate	Not Reported/ Can not calculate	Not Reported/ Can not calculate	Not Reported/ Can not calculate	Not Reported/ Can not calculate	#VALUE!	#VALUE!	1987 ELECTRICAL CONDUCTIVITY, MECHANICAL PROPERTIES AND STABILITY OF INTERCALATED GRAPHITE FIBERS					22	1.14356	#VALUE!	#VALUE!	3.12808
GIC	16.1543	Not Reported/ Can not calculate	Not Reported/ Can not calculate	Not Reported/ Can not calculate	Not Reported/ Can not calculate	Not Reported/ Can not calculate	Not Reported/ Can not calculate	Not Reported/ Can not calculate	Not Reported/ Can not calculate	Not Reported/ Can not calculate	Not Reported/ Can not calculate	Yes	1089	Not Reported/ Can not calculate	Not Reported/ Can not calculate		17592	Not Reported/ Can not calculate	Not Reported/ Can not calculate	Not Reported/ Can not calculate	20200518	CuCl2 stage 2 and 3	1987	Carbon Fiber	Not Reported/ Can not calculate	CuCl2	1.79856	Not Reported/ Can not calculate	Not Reported/ Can not calculate	Not Reported/ Can not calculate	Not Reported/ Can not calculate	Not Reported/ Can not calculate	Not Reported/ Can not calculate	Not Reported/ Can not calculate	Not Reported/ Can not calculate	Not Reported/ Can not calculate	Not Reported/ Can not calculate	#VALUE!	#VALUE!	1987 ELECTRICAL CONDUCTIVITY, MECHANICAL PROPERTIES AND STABILITY OF INTERCALATED GRAPHITE FIBERS					22	1.20829	#VALUE!	#VALUE!	3.03703
GIC	17.0167	Not Reported/ Can not calculate	Not Reported/ Can not calculate	Not Reported/ Can not calculate	Not Reported/ Can not calculate	Not Reported/ Can not calculate	Not Reported/ Can not calculate	Not Reported/ Can not calculate	Not Reported/ Can not calculate	Not Reported/ Can not calculate	Not Reported/ Can not calculate	Yes	Not Reported/ Can not calculate	Not Reported/ Can not calculate	Not Reported/ Can not calculate		Not Reported/ Can not calculate	Not Reported/ Can not calculate	Not Reported/ Can not calculate	Not Reported/ Can not calculate	20200518	Mixed Chlorides	1987	Carbon Fiber	Not Reported/ Can not calculate	Mixed Chlorides	1.79856	Not Reported/ Can not calculate	Not Reported/ Can not calculate	Not Reported/ Can not calculate	Not Reported/ Can not calculate	Not Reported/ Can not calculate	Not Reported/ Can not calculate	Not Reported/ Can not calculate	Not Reported/ Can not calculate	Not Reported/ Can not calculate	Not Reported/ Can not calculate	#VALUE!	#VALUE!	1987 ELECTRICAL CONDUCTIVITY, MECHANICAL PROPERTIES AND STABILITY OF INTERCALATED GRAPHITE FIBERS					22	1.23088	#VALUE!	#VALUE!	#VALUE!
GIC	7.58042	Not Reported/ Can not calculate	Not Reported/ Can not calculate	Not Reported/ Can not calculate	Not Reported/ Can not calculate	Not Reported/ Can not calculate	Not Reported/ Can not calculate	Not Reported/ Can not calculate	Not Reported/ Can not calculate	Not Reported/ Can not calculate	Not Reported/ Can not calculate	Yes	Not Reported/ Can not calculate	Not Reported/ Can not calculate	Not Reported/ Can not calculate		Not Reported/ Can not calculate	Not Reported/ Can not calculate	Not Reported/ Can not calculate	Not Reported/ Can not calculate	20200518		1987	Carbon Fiber	Not Reported/ Can not calculate	CuCl2	Not Reported/ Can not calculate	Not Reported/ Can not calculate	7.91899	Not Reported/ Can not calculate	Not Reported/ Can not calculate	Not Reported/ Can not calculate	Not Reported/ Can not calculate	Not Reported/ Can not calculate	Not Reported/ Can not calculate	Not Reported/ Can not calculate	Not Reported/ Can not calculate	#VALUE!	#VALUE!	1987 ELECTRICAL CONDUCTIVITY, MECHANICAL PROPERTIES AND STABILITY OF INTERCALATED GRAPHITE FIBERS					22	0.879693	#VALUE!	#VALUE!	#VALUE!
GIC	6.12429	Not Reported/ Can not calculate	Not Reported/ Can not calculate	Not Reported/ Can not calculate	Not Reported/ Can not calculate	Not Reported/ Can not calculate	Not Reported/ Can not calculate	Not Reported/ Can not calculate	Not Reported/ Can not calculate	Not Reported/ Can not calculate	Not Reported/ Can not calculate	Yes	Not Reported/ Can not calculate	Not Reported/ Can not calculate	Not Reported/ Can not calculate		Not Reported/ Can not calculate	Not Reported/ Can not calculate	Not Reported/ Can not calculate	Not Reported/ Can not calculate	20200518		1987	Carbon Fiber	Not Reported/ Can not calculate	CuCl2	2.11305	Not Reported/ Can not calculate	12.0149	Not Reported/ Can not calculate	Not Reported/ Can not calculate	Not Reported/ Can not calculate	Not Reported/ Can not calculate	Not Reported/ Can not calculate	Not Reported/ Can not calculate	Not Reported/ Can not calculate	Not Reported/ Can not calculate	#VALUE!	#VALUE!	1987 ELECTRICAL CONDUCTIVITY, MECHANICAL PROPERTIES AND STABILITY OF INTERCALATED GRAPHITE FIBERS					22	0.787056	#VALUE!	#VALUE!	#VALUE!
GIC	4.49793	Not Reported/ Can not calculate	Not Reported/ Can not calculate	Not Reported/ Can not calculate	Not Reported/ Can not calculate	Not Reported/ Can not calculate	Not Reported/ Can not calculate	Not Reported/ Can not calculate	Not Reported/ Can not calculate	Not Reported/ Can not calculate	Not Reported/ Can not calculate	Yes	Not Reported/ Can not calculate	Not Reported/ Can not calculate	Not Reported/ Can not calculate		Not Reported/ Can not calculate	Not Reported/ Can not calculate	Not Reported/ Can not calculate	Not Reported/ Can not calculate	20200518		1987	Carbon Fiber	Not Reported/ Can not calculate	CuCl2	Not Reported/ Can not calculate	Not Reported/ Can not calculate	20.6716	Not Reported/ Can not calculate	Not Reported/ Can not calculate	Not Reported/ Can not calculate	Not Reported/ Can not calculate	Not Reported/ Can not calculate	Not Reported/ Can not calculate	Not Reported/ Can not calculate	Not Reported/ Can not calculate	#VALUE!	#VALUE!	1987 ELECTRICAL CONDUCTIVITY, MECHANICAL PROPERTIES AND STABILITY OF INTERCALATED GRAPHITE FIBERS					22	0.653012	#VALUE!	#VALUE!	#VALUE!
GIC	3.46326	Not Reported/ Can not calculate	Not Reported/ Can not calculate	Not Reported/ Can not calculate	Not Reported/ Can not calculate	Not Reported/ Can not calculate	Not Reported/ Can not calculate	Not Reported/ Can not calculate	Not Reported/ Can not calculate	Not Reported/ Can not calculate	Not Reported/ Can not calculate	Yes	Not Reported/ Can not calculate	Not Reported/ Can not calculate	Not Reported/ Can not calculate		Not Reported/ Can not calculate	Not Reported/ Can not calculate	Not Reported/ Can not calculate	Not Reported/ Can not calculate	20200518		1987	Carbon Fiber	Not Reported/ Can not calculate	CuCl2	Not Reported/ Can not calculate	Not Reported/ Can not calculate	29.8406	Not Reported/ Can not calculate	Not Reported/ Can not calculate	Not Reported/ Can not calculate	Not Reported/ Can not calculate	Not Reported/ Can not calculate	Not Reported/ Can not calculate	Not Reported/ Can not calculate	Not Reported/ Can not calculate	#VALUE!	#VALUE!	1987 ELECTRICAL CONDUCTIVITY, MECHANICAL PROPERTIES AND STABILITY OF INTERCALATED GRAPHITE FIBERS					22	0.539485	#VALUE!	#VALUE!	#VALUE!
GIC	2.86016	Not Reported/ Can not calculate	Not Reported/ Can not calculate	Not Reported/ Can not calculate	Not Reported/ Can not calculate	Not Reported/ Can not calculate	Not Reported/ Can not calculate	Not Reported/ Can not calculate	Not Reported/ Can not calculate	Not Reported/ Can not calculate	Not Reported/ Can not calculate	Yes	Not Reported/ Can not calculate	Not Reported/ Can not calculate	Not Reported/ Can not calculate		Not Reported/ Can not calculate	Not Reported/ Can not calculate	Not Reported/ Can not calculate	Not Reported/ Can not calculate	20200518		1987	Carbon Fiber	Not Reported/ Can not calculate	CuCl2	Not Reported/ Can not calculate	Not Reported/ Can not calculate	38.8695	Not Reported/ Can not calculate	Not Reported/ Can not calculate	Not Reported/ Can not calculate	Not Reported/ Can not calculate	Not Reported/ Can not calculate	Not Reported/ Can not calculate	Not Reported/ Can not calculate	Not Reported/ Can not calculate	#VALUE!	#VALUE!	1987 ELECTRICAL CONDUCTIVITY, MECHANICAL PROPERTIES AND STABILITY OF INTERCALATED GRAPHITE FIBERS					22	0.45639	#VALUE!	#VALUE!	#VALUE!
GIC	7.68794	Not Reported/ Can not calculate	Not Reported/ Can not calculate	Not Reported/ Can not calculate	Not Reported/ Can not calculate	Not Reported/ Can not calculate	Not Reported/ Can not calculate	Not Reported/ Can not calculate	Not Reported/ Can not calculate	Not Reported/ Can not calculate	Not Reported/ Can not calculate	Yes	Not Reported/ Can not calculate	Not Reported/ Can not calculate	Not Reported/ Can not calculate		Not Reported/ Can not calculate	Not Reported/ Can not calculate	Not Reported/ Can not calculate	Not Reported/ Can not calculate	20200518		1987	Carbon Fiber	Not Reported/ Can not calculate	MnCl2	Not Reported/ Can not calculate	Not Reported/ Can not calculate	9.91882	Not Reported/ Can not calculate	Not Reported/ Can not calculate	Not Reported/ Can not calculate	Not Reported/ Can not calculate	Not Reported/ Can not calculate	Not Reported/ Can not calculate	Not Reported/ Can not calculate	Not Reported/ Can not calculate	#VALUE!	#VALUE!	1987 ELECTRICAL CONDUCTIVITY, MECHANICAL PROPERTIES AND STABILITY OF INTERCALATED GRAPHITE FIBERS					22	0.88581	#VALUE!	#VALUE!	#VALUE!
GIC	5.23671	Not Reported/ Can not calculate	Not Reported/ Can not calculate	Not Reported/ Can not calculate	Not Reported/ Can not calculate	Not Reported/ Can not calculate	Not Reported/ Can not calculate	Not Reported/ Can not calculate	Not Reported/ Can not calculate	Not Reported/ Can not calculate	Not Reported/ Can not calculate	Yes	Not Reported/ Can not calculate	Not Reported/ Can not calculate	Not Reported/ Can not calculate		Not Reported/ Can not calculate	Not Reported/ Can not calculate	Not Reported/ Can not calculate	Not Reported/ Can not calculate	20200518		1987	Carbon Fiber	Not Reported/ Can not calculate	MnCl2	1.59177	Not Reported/ Can not calculate	15.878	Not Reported/ Can not calculate	Not Reported/ Can not calculate	Not Reported/ Can not calculate	Not Reported/ Can not calculate	Not Reported/ Can not calculate	Not Reported/ Can not calculate	Not Reported/ Can not calculate	Not Reported/ Can not calculate	#VALUE!	#VALUE!	1987 ELECTRICAL CONDUCTIVITY, MECHANICAL PROPERTIES AND STABILITY OF INTERCALATED GRAPHITE FIBERS					22	0.719059	#VALUE!	#VALUE!	#VALUE!
GIC	4.25098	Not Reported/ Can not calculate	Not Reported/ Can not calculate	Not Reported/ Can not calculate	Not Reported/ Can not calculate	Not Reported/ Can not calculate	Not Reported/ Can not calculate	Not Reported/ Can not calculate	Not Reported/ Can not calculate	Not Reported/ Can not calculate	Not Reported/ Can not calculate	Yes	Not Reported/ Can not calculate	Not Reported/ Can not calculate	Not Reported/ Can not calculate		Not Reported/ Can not calculate	Not Reported/ Can not calculate	Not Reported/ Can not calculate	Not Reported/ Can not calculate	20200518		1987	Carbon Fiber	Not Reported/ Can not calculate	MnCl2	1.40233	Not Reported/ Can not calculate	24.9053	Not Reported/ Can not calculate	Not Reported/ Can not calculate	Not Reported/ Can not calculate	Not Reported/ Can not calculate	Not Reported/ Can not calculate	Not Reported/ Can not calculate	Not Reported/ Can not calculate	Not Reported/ Can not calculate	#VALUE!	#VALUE!	1987 ELECTRICAL CONDUCTIVITY, MECHANICAL PROPERTIES AND STABILITY OF INTERCALATED GRAPHITE FIBERS					22	0.628489	#VALUE!	#VALUE!	#VALUE!
GIC	3.07082	Not Reported/ Can not calculate	Not Reported/ Can not calculate	Not Reported/ Can not calculate	Not Reported/ Can not calculate	Not Reported/ Can not calculate	Not Reported/ Can not calculate	Not Reported/ Can not calculate	Not Reported/ Can not calculate	Not Reported/ Can not calculate	Not Reported/ Can not calculate	Yes	Not Reported/ Can not calculate	Not Reported/ Can not calculate	Not Reported/ Can not calculate		Not Reported/ Can not calculate	Not Reported/ Can not calculate	Not Reported/ Can not calculate	Not Reported/ Can not calculate	20200518		1987	Carbon Fiber	Not Reported/ Can not calculate	MnCl2	Not Reported/ Can not calculate	Not Reported/ Can not calculate	31.0068	Not Reported/ Can not calculate	Not Reported/ Can not calculate	Not Reported/ Can not calculate	Not Reported/ Can not calculate	Not Reported/ Can not calculate	Not Reported/ Can not calculate	Not Reported/ Can not calculate	Not Reported/ Can not calculate	#VALUE!	#VALUE!	1987 ELECTRICAL CONDUCTIVITY, MECHANICAL PROPERTIES AND STABILITY OF INTERCALATED GRAPHITE FIBERS					22	0.487255	#VALUE!	#VALUE!	#VALUE!
GIC	2.45805	Not Reported/ Can not calculate	Not Reported/ Can not calculate	Not Reported/ Can not calculate	Not Reported/ Can not calculate	Not Reported/ Can not calculate	Not Reported/ Can not calculate	Not Reported/ Can not calculate	Not Reported/ Can not calculate	Not Reported/ Can not calculate	Not Reported/ Can not calculate	Yes	Not Reported/ Can not calculate	Not Reported/ Can not calculate	Not Reported/ Can not calculate		Not Reported/ Can not calculate	Not Reported/ Can not calculate	Not Reported/ Can not calculate	Not Reported/ Can not calculate	20200518		1987	Carbon Fiber	Not Reported/ Can not calculate	MnCl2	0.91166	Not Reported/ Can not calculate	39.7585	Not Reported/ Can not calculate	Not Reported/ Can not calculate	Not Reported/ Can not calculate	Not Reported/ Can not calculate	Not Reported/ Can not calculate	Not Reported/ Can not calculate	Not Reported/ Can not calculate	Not Reported/ Can not calculate	#VALUE!	#VALUE!	1987 ELECTRICAL CONDUCTIVITY, MECHANICAL PROPERTIES AND STABILITY OF INTERCALATED GRAPHITE FIBERS					22	0.390591	#VALUE!	#VALUE!	#VALUE!
Carbon Fiber	2.12967	Not Reported/ Can not calculate	Not Reported/ Can not calculate	Not Reported/ Can not calculate	Not Reported/ Can not calculate	Not Reported/ Can not calculate	Not Reported/ Can not calculate	Not Reported/ Can not calculate	Not Reported/ Can not calculate	Not Reported/ Can not calculate	Not Reported/ Can not calculate	No	Not Reported/ Can not calculate	Not Reported/ Can not calculate	Not Reported/ Can not calculate		Not Reported/ Can not calculate	Not Reported/ Can not calculate	Not Reported/ Can not calculate	Not Reported/ Can not calculate	20200518		1987	Carbon Fiber	Not Reported/ Can not calculate	Not Reported/ Can not calculate	Not Reported/ Can not calculate	Not Reported/ Can not calculate	11.9504	Not Reported/ Can not calculate	Not Reported/ Can not calculate	Not Reported/ Can not calculate	Not Reported/ Can not calculate	Not Reported/ Can not calculate	Not Reported/ Can not calculate	Not Reported/ Can not calculate	Not Reported/ Can not calculate	#VALUE!	#VALUE!	1987 ELECTRICAL CONDUCTIVITY, MECHANICAL PROPERTIES AND STABILITY OF INTERCALATED GRAPHITE FIBERS					22	0.328311	#VALUE!	#VALUE!	#VALUE!
Carbon Fiber	1.59647	Not Reported/ Can not calculate	Not Reported/ Can not calculate	Not Reported/ Can not calculate	Not Reported/ Can not calculate	Not Reported/ Can not calculate	Not Reported/ Can not calculate	Not Reported/ Can not calculate	Not Reported/ Can not calculate	Not Reported/ Can not calculate	Not Reported/ Can not calculate	No	Not Reported/ Can not calculate	Not Reported/ Can not calculate	Not Reported/ Can not calculate		Not Reported/ Can not calculate	Not Reported/ Can not calculate	Not Reported/ Can not calculate	Not Reported/ Can not calculate	20200518		1987	Carbon Fiber	Not Reported/ Can not calculate	Not Reported/ Can not calculate	Not Reported/ Can not calculate	Not Reported/ Can not calculate	16.0115	Not Reported/ Can not calculate	Not Reported/ Can not calculate	Not Reported/ Can not calculate	Not Reported/ Can not calculate	Not Reported/ Can not calculate	Not Reported/ Can not calculate	Not Reported/ Can not calculate	Not Reported/ Can not calculate	#VALUE!	#VALUE!	1987 ELECTRICAL CONDUCTIVITY, MECHANICAL PROPERTIES AND STABILITY OF INTERCALATED GRAPHITE FIBERS					22	0.20316	#VALUE!	#VALUE!	#VALUE!
Carbon Fiber	1.39871	Not Reported/ Can not calculate	Not Reported/ Can not calculate	Not Reported/ Can not calculate	Not Reported/ Can not calculate	Not Reported/ Can not calculate	Not Reported/ Can not calculate	Not Reported/ Can not calculate	Not Reported/ Can not calculate	Not Reported/ Can not calculate	Not Reported/ Can not calculate	No	Not Reported/ Can not calculate	Not Reported/ Can not calculate	Not Reported/ Can not calculate		Not Reported/ Can not calculate	Not Reported/ Can not calculate	Not Reported/ Can not calculate	Not Reported/ Can not calculate	20200518		1987	Carbon Fiber	Not Reported/ Can not calculate	Not Reported/ Can not calculate	Not Reported/ Can not calculate	Not Reported/ Can not calculate	24.0662	Not Reported/ Can not calculate	Not Reported/ Can not calculate	Not Reported/ Can not calculate	Not Reported/ Can not calculate	Not Reported/ Can not calculate	Not Reported/ Can not calculate	Not Reported/ Can not calculate	Not Reported/ Can not calculate	#VALUE!	#VALUE!	1987 ELECTRICAL CONDUCTIVITY, MECHANICAL PROPERTIES AND STABILITY OF INTERCALATED GRAPHITE FIBERS					22	0.145728	#VALUE!	#VALUE!	#VALUE!
Carbon Fiber	0.913227	Not Reported/ Can not calculate	Not Reported/ Can not calculate	Not Reported/ Can not calculate	Not Reported/ Can not calculate	Not Reported/ Can not calculate	Not Reported/ Can not calculate	Not Reported/ Can not calculate	Not Reported/ Can not calculate	Not Reported/ Can not calculate	Not Reported/ Can not calculate	No	Not Reported/ Can not calculate	Not Reported/ Can not calculate	Not Reported/ Can not calculate		Not Reported/ Can not calculate	Not Reported/ Can not calculate	Not Reported/ Can not calculate	Not Reported/ Can not calculate	20200518		1987	Carbon Fiber	Not Reported/ Can not calculate	Not Reported/ Can not calculate	Not Reported/ Can not calculate	Not Reported/ Can not calculate	40.0086	Not Reported/ Can not calculate	Not Reported/ Can not calculate	Not Reported/ Can not calculate	Not Reported/ Can not calculate	Not Reported/ Can not calculate	Not Reported/ Can not calculate	Not Reported/ Can not calculate	Not Reported/ Can not calculate	#VALUE!	#VALUE!	1987 ELECTRICAL CONDUCTIVITY, MECHANICAL PROPERTIES AND STABILITY OF INTERCALATED GRAPHITE FIBERS					22	-0.0394214	#VALUE!	#VALUE!	#VALUE!
Conductive Polymer	1.65401	0.5	3.30801	56	Not Reported/ Can not calculate	Not Reported/ Can not calculate	Not Reported/ Can not calculate	Not Reported/ Can not calculate	Not Reported/ Can not calculate	Not Reported/ Can not calculate		Yes	Not Reported/ Can not calculate	Not Reported/ Can not calculate	Not Reported/ Can not calculate		Not Reported/ Can not calculate	Not Reported/ Can not calculate	Not Reported/ Can not calculate	Not Reported/ Can not calculate	20200531	Density is taken before doping, although weight uptake is small, Iodine doping	1987	Conductive Polymer	As-is	I2		Not Reported/ Can not calculate	Not Reported/ Can not calculate	Not Reported/ Can not calculate	Not Reported/ Can not calculate	Not Reported/ Can not calculate	0.452754	Not Reported/ Can not calculate	Not Reported/ Can not calculate	0.165513	0.0604592	#VALUE!	#VALUE!	1987 High electrical conductivity in doped polyacetylene					2	0.218537	-0.30103	0.519567	#VALUE!
Conductive Polymer	15	0.5	30	1000	Not Reported/ Can not calculate	Not Reported/ Can not calculate	Not Reported/ Can not calculate	Not Reported/ Can not calculate	Not Reported/ Can not calculate	Not Reported/ Can not calculate	#VALUE!	Yes	Not Reported/ Can not calculate	Not Reported/ Can not calculate	Not Reported/ Can not calculate		Not Reported/ Can not calculate	Not Reported/ Can not calculate	Not Reported/ Can not calculate	Not Reported/ Can not calculate	20191229	Density is taken before doping, although weight uptake is small, Iodine doping	1987	Conductive Polymer	As-is	I2		Not Reported/ Can not calculate		Not Reported/ Can not calculate	Not Reported/ Can not calculate	Not Reported/ Can not calculate	Not Reported/ Can not calculate	Not Reported/ Can not calculate	Not Reported/ Can not calculate	Not Reported/ Can not calculate	Not Reported/ Can not calculate	#VALUE!	#VALUE!	1987 High electrical conductivity in doped polyacetylene					2	1.17609	-0.30103	1.47712	#VALUE!
GIC	90											Yes									20200101	AsF5	1987	Vapor Grown Carbon	Graphitized and doped	AsF5	2.1	Not Reported/ Can not calculate										#DIV/0!	#DIV/0!	1987 Preparation and properties of graphite grown in vapor phase					1	1.95424	#NUM!	#NUM!	#NUM!
Conductive Polymer	2.85	Not Reported/ Can not calculate	Not Reported/ Can not calculate	98	Not Reported/ Can not calculate	Not Reported/ Can not calculate	Not Reported/ Can not calculate	Not Reported/ Can not calculate	Not Reported/ Can not calculate	Not Reported/ Can not calculate		Yes	Not Reported/ Can not calculate	Not Reported/ Can not calculate	Not Reported/ Can not calculate		Not Reported/ Can not calculate	Not Reported/ Can not calculate	Not Reported/ Can not calculate	Not Reported/ Can not calculate	20200518		1988	Conductive Polymer	Not Reported/ Can not calculate	FeCl4	Not Reported/ Can not calculate	Not Reported/ Can not calculate		Not Reported/ Can not calculate	Not Reported/ Can not calculate	214.8	1.23297	Not Reported/ Can not calculate	1.23297	1.0693	1.00945	#VALUE!	0.81872	1988 ELECTRICAL CONDUCTIVITY OF HIGHLY-ORIENTED-POLYACETYLENE					3	0.454845	#VALUE!	#VALUE!	#VALUE!
Conductive Polymer	0.557	Not Reported/ Can not calculate	Not Reported/ Can not calculate	33	Not Reported/ Can not calculate	Not Reported/ Can not calculate	Not Reported/ Can not calculate	Not Reported/ Can not calculate	Not Reported/ Can not calculate	Not Reported/ Can not calculate		Yes	Not Reported/ Can not calculate	Not Reported/ Can not calculate	Not Reported/ Can not calculate		Not Reported/ Can not calculate	Not Reported/ Can not calculate	Not Reported/ Can not calculate	Not Reported/ Can not calculate	20200518		1988	Conductive Polymer	Not Reported/ Can not calculate	SnCl5	Not Reported/ Can not calculate	Not Reported/ Can not calculate		Not Reported/ Can not calculate	Not Reported/ Can not calculate	255	2.01846	Not Reported/ Can not calculate	2.01846	1.44299	1.01105	#VALUE!	0.5009	1988 ELECTRICAL CONDUCTIVITY OF HIGHLY-ORIENTED-POLYACETYLENE					3	-0.254145	#VALUE!	#VALUE!	#VALUE!
Conductive Polymer	1.84	Not Reported/ Can not calculate	Not Reported/ Can not calculate	116	Not Reported/ Can not calculate	Not Reported/ Can not calculate	Not Reported/ Can not calculate	Not Reported/ Can not calculate	Not Reported/ Can not calculate	Not Reported/ Can not calculate		Yes	Not Reported/ Can not calculate	Not Reported/ Can not calculate	Not Reported/ Can not calculate		Not Reported/ Can not calculate	Not Reported/ Can not calculate	Not Reported/ Can not calculate	Not Reported/ Can not calculate	20200518		1988	Conductive Polymer	Not Reported/ Can not calculate	I2	Not Reported/ Can not calculate	Not Reported/ Can not calculate		Not Reported/ Can not calculate	Not Reported/ Can not calculate	Not Reported/ Can not calculate	4.02325	Not Reported/ Can not calculate	4.02325	1.89057	1.01105	#VALUE!	0.251301	1988 ELECTRICAL CONDUCTIVITY OF HIGHLY-ORIENTED-POLYACETYLENE					3	0.264818	#VALUE!	#VALUE!	#VALUE!
GIC	9.25926	Not Reported/ Can not calculate	Not Reported/ Can not calculate	Not Reported/ Can not calculate	Not Reported/ Can not calculate	Not Reported/ Can not calculate	Not Reported/ Can not calculate	Not Reported/ Can not calculate	Not Reported/ Can not calculate	Not Reported/ Can not calculate		Yes	Not Reported/ Can not calculate	Not Reported/ Can not calculate	Not Reported/ Can not calculate		Not Reported/ Can not calculate	Not Reported/ Can not calculate	Not Reported/ Can not calculate	Not Reported/ Can not calculate	20210319	Heat treated Vapor grown carbon fiber	1988		Doped	Br2	1.66667	Not Reported/ Can not calculate	10	Not Reported/ Can not calculate	Not Reported/ Can not calculate	Not Reported/ Can not calculate	Not Reported/ Can not calculate	Not Reported/ Can not calculate	Not Reported/ Can not calculate	Not Reported/ Can not calculate	Not Reported/ Can not calculate	#VALUE!	#VALUE!	1988_Preparation and electrical properties of bromine intercalated vapor-grown carbon fibers					1	0.966576	#VALUE!	#VALUE!	#VALUE!
GIC	2.27273	Not Reported/ Can not calculate	Not Reported/ Can not calculate	Not Reported/ Can not calculate	Not Reported/ Can not calculate	Not Reported/ Can not calculate	Not Reported/ Can not calculate	Not Reported/ Can not calculate	Not Reported/ Can not calculate	Not Reported/ Can not calculate		Yes	Not Reported/ Can not calculate	Not Reported/ Can not calculate	Not Reported/ Can not calculate		Not Reported/ Can not calculate	Not Reported/ Can not calculate	Not Reported/ Can not calculate	Not Reported/ Can not calculate	20210319	Pitch based carbin fiber	1988		Doped	ICl	0.454545	Not Reported/ Can not calculate	Not Reported/ Can not calculate	Not Reported/ Can not calculate	Not Reported/ Can not calculate	Not Reported/ Can not calculate	Not Reported/ Can not calculate	Not Reported/ Can not calculate	Not Reported/ Can not calculate	Not Reported/ Can not calculate		#VALUE!	#VALUE!	1988_Stability of the electrical resistivity of bromine, iodine monochloride, copper(II) chloride, and nickel(II) chloride intercalated pitch-based graphite fibers					8	0.356547	#VALUE!	#VALUE!	#VALUE!
GIC	2.17391	Not Reported/ Can not calculate	Not Reported/ Can not calculate	Not Reported/ Can not calculate	Not Reported/ Can not calculate	Not Reported/ Can not calculate	Not Reported/ Can not calculate	Not Reported/ Can not calculate	Not Reported/ Can not calculate	Not Reported/ Can not calculate		Yes	Not Reported/ Can not calculate	Not Reported/ Can not calculate	Not Reported/ Can not calculate		Not Reported/ Can not calculate	Not Reported/ Can not calculate	Not Reported/ Can not calculate	Not Reported/ Can not calculate	20210319	Pitch based carbin fiber	1988		Doped	ICl	0.4	Not Reported/ Can not calculate	Not Reported/ Can not calculate	Not Reported/ Can not calculate	Not Reported/ Can not calculate	Not Reported/ Can not calculate	Not Reported/ Can not calculate	Not Reported/ Can not calculate	Not Reported/ Can not calculate	Not Reported/ Can not calculate		#VALUE!	#VALUE!	1988_Stability of the electrical resistivity of bromine, iodine monochloride, copper(II) chloride, and nickel(II) chloride intercalated pitch-based graphite fibers					8	0.337242	#VALUE!	#VALUE!	#VALUE!
GIC	1	Not Reported/ Can not calculate	Not Reported/ Can not calculate	Not Reported/ Can not calculate	Not Reported/ Can not calculate	Not Reported/ Can not calculate	Not Reported/ Can not calculate	Not Reported/ Can not calculate	Not Reported/ Can not calculate	Not Reported/ Can not calculate		Yes	Not Reported/ Can not calculate	Not Reported/ Can not calculate	Not Reported/ Can not calculate		Not Reported/ Can not calculate	Not Reported/ Can not calculate	Not Reported/ Can not calculate	Not Reported/ Can not calculate	20210319	Pitch based carbin fiber	1988		Doped	ICl	0.2	Not Reported/ Can not calculate	Not Reported/ Can not calculate	Not Reported/ Can not calculate	Not Reported/ Can not calculate	Not Reported/ Can not calculate	Not Reported/ Can not calculate	Not Reported/ Can not calculate	Not Reported/ Can not calculate	Not Reported/ Can not calculate		#VALUE!	#VALUE!	1988_Stability of the electrical resistivity of bromine, iodine monochloride, copper(II) chloride, and nickel(II) chloride intercalated pitch-based graphite fibers					8	0	#VALUE!	#VALUE!	#VALUE!
GIC	0.333333	Not Reported/ Can not calculate	Not Reported/ Can not calculate	Not Reported/ Can not calculate	Not Reported/ Can not calculate	Not Reported/ Can not calculate	Not Reported/ Can not calculate	Not Reported/ Can not calculate	Not Reported/ Can not calculate	Not Reported/ Can not calculate		Yes	Not Reported/ Can not calculate	Not Reported/ Can not calculate	Not Reported/ Can not calculate		Not Reported/ Can not calculate	Not Reported/ Can not calculate	Not Reported/ Can not calculate	Not Reported/ Can not calculate	20210319	Pitch based carbin fiber	1988		Doped	ICl	0.111111	Not Reported/ Can not calculate	Not Reported/ Can not calculate	Not Reported/ Can not calculate	Not Reported/ Can not calculate	Not Reported/ Can not calculate	Not Reported/ Can not calculate	Not Reported/ Can not calculate	Not Reported/ Can not calculate	Not Reported/ Can not calculate		#VALUE!	#VALUE!	1988_Stability of the electrical resistivity of bromine, iodine monochloride, copper(II) chloride, and nickel(II) chloride intercalated pitch-based graphite fibers					8	-0.477121	#VALUE!	#VALUE!	#VALUE!
GIC	2	Not Reported/ Can not calculate	Not Reported/ Can not calculate	Not Reported/ Can not calculate	Not Reported/ Can not calculate	Not Reported/ Can not calculate	Not Reported/ Can not calculate	Not Reported/ Can not calculate	Not Reported/ Can not calculate	Not Reported/ Can not calculate		Yes	Not Reported/ Can not calculate	Not Reported/ Can not calculate	Not Reported/ Can not calculate		Not Reported/ Can not calculate	Not Reported/ Can not calculate	Not Reported/ Can not calculate	Not Reported/ Can not calculate	20210319	Pitch based carbin fiber	1988		Doped	Br2	0.454545	Not Reported/ Can not calculate	Not Reported/ Can not calculate	Not Reported/ Can not calculate	Not Reported/ Can not calculate	Not Reported/ Can not calculate	Not Reported/ Can not calculate	Not Reported/ Can not calculate	Not Reported/ Can not calculate	Not Reported/ Can not calculate		#VALUE!	#VALUE!	1988_Stability of the electrical resistivity of bromine, iodine monochloride, copper(II) chloride, and nickel(II) chloride intercalated pitch-based graphite fibers					8	0.30103	#VALUE!	#VALUE!	#VALUE!
GIC	1.92308	Not Reported/ Can not calculate	Not Reported/ Can not calculate	Not Reported/ Can not calculate	Not Reported/ Can not calculate	Not Reported/ Can not calculate	Not Reported/ Can not calculate	Not Reported/ Can not calculate	Not Reported/ Can not calculate	Not Reported/ Can not calculate		Yes	Not Reported/ Can not calculate	Not Reported/ Can not calculate	Not Reported/ Can not calculate		Not Reported/ Can not calculate	Not Reported/ Can not calculate	Not Reported/ Can not calculate	Not Reported/ Can not calculate	20210319	Pitch based carbin fiber	1988		Doped	Br2	0.4	Not Reported/ Can not calculate	Not Reported/ Can not calculate	Not Reported/ Can not calculate	Not Reported/ Can not calculate	Not Reported/ Can not calculate	Not Reported/ Can not calculate	Not Reported/ Can not calculate	Not Reported/ Can not calculate	Not Reported/ Can not calculate		#VALUE!	#VALUE!	1988_Stability of the electrical resistivity of bromine, iodine monochloride, copper(II) chloride, and nickel(II) chloride intercalated pitch-based graphite fibers					8	0.283997	#VALUE!	#VALUE!	#VALUE!
GIC	0.833333	Not Reported/ Can not calculate	Not Reported/ Can not calculate	Not Reported/ Can not calculate	Not Reported/ Can not calculate	Not Reported/ Can not calculate	Not Reported/ Can not calculate	Not Reported/ Can not calculate	Not Reported/ Can not calculate	Not Reported/ Can not calculate		Yes	Not Reported/ Can not calculate	Not Reported/ Can not calculate	Not Reported/ Can not calculate		Not Reported/ Can not calculate	Not Reported/ Can not calculate	Not Reported/ Can not calculate	Not Reported/ Can not calculate	20210319	Pitch based carbin fiber	1988		Doped	Br2	0.2	Not Reported/ Can not calculate	Not Reported/ Can not calculate	Not Reported/ Can not calculate	Not Reported/ Can not calculate	Not Reported/ Can not calculate	Not Reported/ Can not calculate	Not Reported/ Can not calculate	Not Reported/ Can not calculate	Not Reported/ Can not calculate		#VALUE!	#VALUE!	1988_Stability of the electrical resistivity of bromine, iodine monochloride, copper(II) chloride, and nickel(II) chloride intercalated pitch-based graphite fibers					8	-0.0791812	#VALUE!	#VALUE!	#VALUE!
GIC	0.115207	Not Reported/ Can not calculate	Not Reported/ Can not calculate	Not Reported/ Can not calculate	Not Reported/ Can not calculate	Not Reported/ Can not calculate	Not Reported/ Can not calculate	Not Reported/ Can not calculate	Not Reported/ Can not calculate	Not Reported/ Can not calculate		Yes	Not Reported/ Can not calculate	Not Reported/ Can not calculate	Not Reported/ Can not calculate		Not Reported/ Can not calculate	Not Reported/ Can not calculate	Not Reported/ Can not calculate	Not Reported/ Can not calculate	20210319	Pitch based carbin fiber	1988		Doped	Br2	0.111111	Not Reported/ Can not calculate	Not Reported/ Can not calculate	Not Reported/ Can not calculate	Not Reported/ Can not calculate	Not Reported/ Can not calculate	Not Reported/ Can not calculate	Not Reported/ Can not calculate	Not Reported/ Can not calculate	Not Reported/ Can not calculate		#VALUE!	#VALUE!	1988_Stability of the electrical resistivity of bromine, iodine monochloride, copper(II) chloride, and nickel(II) chloride intercalated pitch-based graphite fibers					8	-0.93852	#VALUE!	#VALUE!	#VALUE!
Conductive Polymer	2	Not Reported/ Can not calculate	Not Reported/ Can not calculate	Not Reported/ Can not calculate	Not Reported/ Can not calculate	Not Reported/ Can not calculate	42	X ray	Not Reported/ Can not calculate	Not Reported/ Can not calculate	#VALUE!	Yes	Not Reported/ Can not calculate	Not Reported/ Can not calculate	Not Reported/ Can not calculate		Not Reported/ Can not calculate	Not Reported/ Can not calculate	Not Reported/ Can not calculate	Not Reported/ Can not calculate	20200531	I2 doped	1988	Conductive Polymer	Not Reported/ Can not calculate	I2	Not Reported/ Can not calculate	Not Reported/ Can not calculate	Not Reported/ Can not calculate	Not Reported/ Can not calculate	Not Reported/ Can not calculate	Not Reported/ Can not calculate	Not Reported/ Can not calculate	Not Reported/ Can not calculate	Not Reported/ Can not calculate	Not Reported/ Can not calculate	Not Reported/ Can not calculate	#VALUE!	#VALUE!	1988_Synthesis and Characteristics of Oriented Pac films					1	0.30103	#VALUE!	#VALUE!	#VALUE!
GIC	7.8											Yes									20200101	Metal Chlorides	1989															#DIV/0!	#DIV/0!	1989 Applications of graphite intercalation compounds					4	0.892095	#NUM!	#NUM!	#NUM!
GIC	14											Yes									20200101	Metal Chlorides	1989															#DIV/0!	#DIV/0!	1989 Applications of graphite intercalation compounds					4	1.14613	#NUM!	#NUM!	#NUM!
GIC	20											Yes									20200101	Stable in Air	1989															#DIV/0!	#DIV/0!	1989 Applications of graphite intercalation compounds					4	1.30103	#NUM!	#NUM!	#NUM!
GIC	20											Yes									20200101	Stable in Air	1989															#DIV/0!	#DIV/0!	1989 Applications of graphite intercalation compounds					4	1.30103	#NUM!	#NUM!	#NUM!
Single crystal graphite	3	Not Reported/ Can not calculate	Not Reported/ Can not calculate	Not Reported/ Can not calculate	Not Reported/ Can not calculate	Not Reported/ Can not calculate	Not Reported/ Can not calculate	Not Reported/ Can not calculate	Not Reported/ Can not calculate	Not Reported/ Can not calculate	#VALUE!	No	Not Reported/ Can not calculate	Not Reported/ Can not calculate	Not Reported/ Can not calculate		Not Reported/ Can not calculate	Not Reported/ Can not calculate	Not Reported/ Can not calculate	Not Reported/ Can not calculate	20200114	Very high conductivity graphite	1989	Vapor Grown Carbon	Graphitized			Not Reported/ Can not calculate		Not Reported/ Can not calculate	Not Reported/ Can not calculate	Not Reported/ Can not calculate	Not Reported/ Can not calculate	Not Reported/ Can not calculate	Not Reported/ Can not calculate	Not Reported/ Can not calculate	Not Reported/ Can not calculate	#VALUE!	#VALUE!	1989 PREPARATION AND PROPERTIES OF VAPOR GROWN GRAPHITE					6	0.477121	#VALUE!	#VALUE!	#VALUE!
GIC	14	Not Reported/ Can not calculate	Not Reported/ Can not calculate	Not Reported/ Can not calculate	Not Reported/ Can not calculate	Not Reported/ Can not calculate	Not Reported/ Can not calculate	Not Reported/ Can not calculate	Not Reported/ Can not calculate	Not Reported/ Can not calculate	#VALUE!	Yes	Not Reported/ Can not calculate	Not Reported/ Can not calculate	Not Reported/ Can not calculate		Not Reported/ Can not calculate	Not Reported/ Can not calculate	Not Reported/ Can not calculate	Not Reported/ Can not calculate	20200114	Doped AsF5	1989	Vapor Grown Carbon	Graphitized and doped	AsF5	3	Not Reported/ Can not calculate		Not Reported/ Can not calculate	Not Reported/ Can not calculate	Not Reported/ Can not calculate	Not Reported/ Can not calculate	Not Reported/ Can not calculate	Not Reported/ Can not calculate	Not Reported/ Can not calculate	Not Reported/ Can not calculate	#VALUE!	#VALUE!	1989 PREPARATION AND PROPERTIES OF VAPOR GROWN GRAPHITE					6	1.14613	#VALUE!	#VALUE!	#VALUE!
GIC	8.4	Not Reported/ Can not calculate	Not Reported/ Can not calculate	Not Reported/ Can not calculate	Not Reported/ Can not calculate	Not Reported/ Can not calculate	Not Reported/ Can not calculate	Not Reported/ Can not calculate	Not Reported/ Can not calculate	Not Reported/ Can not calculate	#VALUE!	Yes	Not Reported/ Can not calculate	Not Reported/ Can not calculate	Not Reported/ Can not calculate		Not Reported/ Can not calculate	Not Reported/ Can not calculate	Not Reported/ Can not calculate	Not Reported/ Can not calculate	20200114	Doped HNO3	1989	Vapor Grown Carbon	Graphitized and doped	HNO3	3	Not Reported/ Can not calculate		Not Reported/ Can not calculate	Not Reported/ Can not calculate	Not Reported/ Can not calculate	Not Reported/ Can not calculate	Not Reported/ Can not calculate	Not Reported/ Can not calculate	Not Reported/ Can not calculate	Not Reported/ Can not calculate	#VALUE!	#VALUE!	1989 PREPARATION AND PROPERTIES OF VAPOR GROWN GRAPHITE					6	0.924279	#VALUE!	#VALUE!	#VALUE!
GIC	16	Not Reported/ Can not calculate	Not Reported/ Can not calculate	Not Reported/ Can not calculate	Not Reported/ Can not calculate	Not Reported/ Can not calculate	Not Reported/ Can not calculate	Not Reported/ Can not calculate	Not Reported/ Can not calculate	Not Reported/ Can not calculate	#VALUE!	Yes	Not Reported/ Can not calculate	Not Reported/ Can not calculate	Not Reported/ Can not calculate		Not Reported/ Can not calculate	Not Reported/ Can not calculate	Not Reported/ Can not calculate	Not Reported/ Can not calculate	20200114	Doped Br2	1989	Vapor Grown Carbon	Graphitized and doped	Br2	3	Not Reported/ Can not calculate		Not Reported/ Can not calculate	Not Reported/ Can not calculate	Not Reported/ Can not calculate	Not Reported/ Can not calculate	Not Reported/ Can not calculate	Not Reported/ Can not calculate	Not Reported/ Can not calculate	Not Reported/ Can not calculate	#VALUE!	#VALUE!	1989 PREPARATION AND PROPERTIES OF VAPOR GROWN GRAPHITE					6	1.20412	#VALUE!	#VALUE!	#VALUE!
GIC	10	Not Reported/ Can not calculate	Not Reported/ Can not calculate	Not Reported/ Can not calculate	Not Reported/ Can not calculate	Not Reported/ Can not calculate	Not Reported/ Can not calculate	Not Reported/ Can not calculate	Not Reported/ Can not calculate	Not Reported/ Can not calculate	#VALUE!	Yes	Not Reported/ Can not calculate	Not Reported/ Can not calculate	Not Reported/ Can not calculate		Not Reported/ Can not calculate	Not Reported/ Can not calculate	Not Reported/ Can not calculate	Not Reported/ Can not calculate	20200114	Doped Icl	1989	Vapor Grown Carbon	Graphitized and doped	ICl	3	Not Reported/ Can not calculate	30	Not Reported/ Can not calculate	Not Reported/ Can not calculate	Not Reported/ Can not calculate	Not Reported/ Can not calculate	Not Reported/ Can not calculate	Not Reported/ Can not calculate	Not Reported/ Can not calculate	Not Reported/ Can not calculate	#VALUE!	#VALUE!	1989 PREPARATION AND PROPERTIES OF VAPOR GROWN GRAPHITE					6	1	#VALUE!	#VALUE!	#VALUE!
GIC	14	Not Reported/ Can not calculate	Not Reported/ Can not calculate	Not Reported/ Can not calculate	Not Reported/ Can not calculate	Not Reported/ Can not calculate	Not Reported/ Can not calculate	Not Reported/ Can not calculate	Not Reported/ Can not calculate	Not Reported/ Can not calculate	#VALUE!	Yes	Not Reported/ Can not calculate	Not Reported/ Can not calculate	Not Reported/ Can not calculate		Not Reported/ Can not calculate	Not Reported/ Can not calculate	Not Reported/ Can not calculate	Not Reported/ Can not calculate	20200114	Doped CuCl2	1989	Vapor Grown Carbon	Graphitized and doped	CuCl2	3	Not Reported/ Can not calculate		Not Reported/ Can not calculate	Not Reported/ Can not calculate	Not Reported/ Can not calculate	Not Reported/ Can not calculate	Not Reported/ Can not calculate	Not Reported/ Can not calculate	Not Reported/ Can not calculate	Not Reported/ Can not calculate	#VALUE!	#VALUE!	1989 PREPARATION AND PROPERTIES OF VAPOR GROWN GRAPHITE					6	1.14613	#VALUE!	#VALUE!	#VALUE!
GIC	60	2.2695	26.4375	Not Reported/ Can not calculate	Not Reported/ Can not calculate	Not Reported/ Can not calculate	Not Reported/ Can not calculate	Not Reported/ Can not calculate	Not Reported/ Can not calculate	Not Reported/ Can not calculate	#VALUE!	Yes	Not Reported/ Can not calculate	Not Reported/ Can not calculate	Not Reported/ Can not calculate		Not Reported/ Can not calculate	Not Reported/ Can not calculate	Not Reported/ Can not calculate	Not Reported/ Can not calculate	20200114	References other papers	1989	Vapor Grown Carbon Fiber	Graphitized and doped	AsF5	Not Reported/ Can not calculate	Not Reported/ Can not calculate			Not Reported/ Can not calculate	Not Reported/ Can not calculate	Not Reported/ Can not calculate	Not Reported/ Can not calculate	Not Reported/ Can not calculate	Not Reported/ Can not calculate	Not Reported/ Can not calculate	#VALUE!	#VALUE!	1989 RAMAN AND X-RAY STUDY OF AsF5VAPOR- GROWN GRAPHITE FIBERS					2	1.77815	0.35593	1.42222	#VALUE!
GIC	90	2.2695	39.6563	Not Reported/ Can not calculate	Not Reported/ Can not calculate	Not Reported/ Can not calculate	Not Reported/ Can not calculate	Not Reported/ Can not calculate	Not Reported/ Can not calculate	Not Reported/ Can not calculate	#VALUE!	Yes	Not Reported/ Can not calculate	Not Reported/ Can not calculate	Not Reported/ Can not calculate		Not Reported/ Can not calculate	Not Reported/ Can not calculate	Not Reported/ Can not calculate	Not Reported/ Can not calculate	20200114	References other papers	1989	Vapor Grown Carbon Fiber	Graphitized and doped	AsF5	Not Reported/ Can not calculate	Not Reported/ Can not calculate			Not Reported/ Can not calculate	Not Reported/ Can not calculate	Not Reported/ Can not calculate	Not Reported/ Can not calculate	Not Reported/ Can not calculate	Not Reported/ Can not calculate	Not Reported/ Can not calculate	#VALUE!	#VALUE!	1989 RAMAN AND X-RAY STUDY OF AsF5VAPOR- GROWN GRAPHITE FIBERS					2	1.95424	0.35593	1.59831	#VALUE!
GIC	0.505051	2.102	0.240271	Not Reported/ Can not calculate	Not Reported/ Can not calculate	Not Reported/ Can not calculate	Not Reported/ Can not calculate	Not Reported/ Can not calculate	Not Reported/ Can not calculate	Not Reported/ Can not calculate		Yes	Not Reported/ Can not calculate	Not Reported/ Can not calculate	Not Reported/ Can not calculate		Not Reported/ Can not calculate	Not Reported/ Can not calculate	Not Reported/ Can not calculate	Not Reported/ Can not calculate	20210319	VGCF Annealed 2000	1989		Doped	Br2	0.150376	Not Reported/ Can not calculate	Not Reported/ Can not calculate	Not Reported/ Can not calculate	Not Reported/ Can not calculate	Not Reported/ Can not calculate	Not Reported/ Can not calculate	Not Reported/ Can not calculate	Not Reported/ Can not calculate	Not Reported/ Can not calculate	Not Reported/ Can not calculate	#VALUE!	#VALUE!	1989_Effect of Heat Treatment Temperature of Vapor-Grown Graphite Fibers I. Properties of their Bromin Intercalation Compounds					9	-0.296665	0.322633	-0.619298	#VALUE!
GIC	0.666667	2.393	0.27859	Not Reported/ Can not calculate	Not Reported/ Can not calculate	Not Reported/ Can not calculate	Not Reported/ Can not calculate	Not Reported/ Can not calculate	Not Reported/ Can not calculate	Not Reported/ Can not calculate		Yes	Not Reported/ Can not calculate	Not Reported/ Can not calculate	Not Reported/ Can not calculate		Not Reported/ Can not calculate	Not Reported/ Can not calculate	Not Reported/ Can not calculate	Not Reported/ Can not calculate	20210319	VGCF Annealed 2200	1989		Doped	Br2	0.353357	Not Reported/ Can not calculate	Not Reported/ Can not calculate	Not Reported/ Can not calculate	Not Reported/ Can not calculate	Not Reported/ Can not calculate	Not Reported/ Can not calculate	Not Reported/ Can not calculate	Not Reported/ Can not calculate	Not Reported/ Can not calculate	Not Reported/ Can not calculate	#VALUE!	#VALUE!	1989_Effect of Heat Treatment Temperature of Vapor-Grown Graphite Fibers I. Properties of their Bromin Intercalation Compounds					9	-0.176091	0.378943	-0.555034	#VALUE!
GIC	0.925926	2.229	0.4154	Not Reported/ Can not calculate	Not Reported/ Can not calculate	Not Reported/ Can not calculate	Not Reported/ Can not calculate	Not Reported/ Can not calculate	Not Reported/ Can not calculate	Not Reported/ Can not calculate		Yes	Not Reported/ Can not calculate	Not Reported/ Can not calculate	Not Reported/ Can not calculate		Not Reported/ Can not calculate	Not Reported/ Can not calculate	Not Reported/ Can not calculate	Not Reported/ Can not calculate	20210319	VGCF Annealed 2400	1989		Doped	Br2	0.588235	Not Reported/ Can not calculate	Not Reported/ Can not calculate	Not Reported/ Can not calculate	Not Reported/ Can not calculate	Not Reported/ Can not calculate	Not Reported/ Can not calculate	Not Reported/ Can not calculate	Not Reported/ Can not calculate	Not Reported/ Can not calculate	Not Reported/ Can not calculate	#VALUE!	#VALUE!	1989_Effect of Heat Treatment Temperature of Vapor-Grown Graphite Fibers I. Properties of their Bromin Intercalation Compounds					9	-0.0334238	0.34811	-0.381534	#VALUE!
GIC	3.0303	2.358	1.28512	Not Reported/ Can not calculate	Not Reported/ Can not calculate	Not Reported/ Can not calculate	Not Reported/ Can not calculate	Not Reported/ Can not calculate	Not Reported/ Can not calculate	Not Reported/ Can not calculate		Yes	Not Reported/ Can not calculate	Not Reported/ Can not calculate	Not Reported/ Can not calculate		Not Reported/ Can not calculate	Not Reported/ Can not calculate	Not Reported/ Can not calculate	Not Reported/ Can not calculate	20210319	VGCF Annealed 2600	1989		Doped	Br2	0.884956	Not Reported/ Can not calculate	Not Reported/ Can not calculate	Not Reported/ Can not calculate	Not Reported/ Can not calculate	Not Reported/ Can not calculate	Not Reported/ Can not calculate	Not Reported/ Can not calculate	Not Reported/ Can not calculate	Not Reported/ Can not calculate	Not Reported/ Can not calculate	#VALUE!	#VALUE!	1989_Effect of Heat Treatment Temperature of Vapor-Grown Graphite Fibers I. Properties of their Bromin Intercalation Compounds					9	0.481486	0.372544	0.108942	#VALUE!
GIC	3.7037	2.35	1.57604	Not Reported/ Can not calculate	Not Reported/ Can not calculate	Not Reported/ Can not calculate	Not Reported/ Can not calculate	Not Reported/ Can not calculate	Not Reported/ Can not calculate	Not Reported/ Can not calculate		Yes	Not Reported/ Can not calculate	Not Reported/ Can not calculate	Not Reported/ Can not calculate		Not Reported/ Can not calculate	Not Reported/ Can not calculate	Not Reported/ Can not calculate	Not Reported/ Can not calculate	20210319	VGCF Annealed 2800	1989		Doped	Br2	1.38889	Not Reported/ Can not calculate	Not Reported/ Can not calculate	Not Reported/ Can not calculate	Not Reported/ Can not calculate	Not Reported/ Can not calculate	Not Reported/ Can not calculate	Not Reported/ Can not calculate	Not Reported/ Can not calculate	Not Reported/ Can not calculate	Not Reported/ Can not calculate	#VALUE!	#VALUE!	1989_Effect of Heat Treatment Temperature of Vapor-Grown Graphite Fibers I. Properties of their Bromin Intercalation Compounds					9	0.568636	0.371068	0.197568	#VALUE!
GIC	6.25	2.268	2.75573	Not Reported/ Can not calculate	Not Reported/ Can not calculate	Not Reported/ Can not calculate	Not Reported/ Can not calculate	Not Reported/ Can not calculate	Not Reported/ Can not calculate	Not Reported/ Can not calculate		Yes	Not Reported/ Can not calculate	Not Reported/ Can not calculate	Not Reported/ Can not calculate		Not Reported/ Can not calculate	Not Reported/ Can not calculate	Not Reported/ Can not calculate	Not Reported/ Can not calculate	20210319	VGCF Annealed 3000	1989		Doped	Br2	1.31579	Not Reported/ Can not calculate	Not Reported/ Can not calculate	Not Reported/ Can not calculate	Not Reported/ Can not calculate	Not Reported/ Can not calculate	Not Reported/ Can not calculate	Not Reported/ Can not calculate	Not Reported/ Can not calculate	Not Reported/ Can not calculate	Not Reported/ Can not calculate	#VALUE!	#VALUE!	1989_Effect of Heat Treatment Temperature of Vapor-Grown Graphite Fibers I. Properties of their Bromin Intercalation Compounds					9	0.79588	0.355643	0.440237	#VALUE!
GIC	10.5263	Not Reported/ Can not calculate	Not Reported/ Can not calculate	Not Reported/ Can not calculate	Not Reported/ Can not calculate	Not Reported/ Can not calculate	Not Reported/ Can not calculate	Not Reported/ Can not calculate	Not Reported/ Can not calculate	Not Reported/ Can not calculate		Yes	Not Reported/ Can not calculate	Not Reported/ Can not calculate	Not Reported/ Can not calculate		Not Reported/ Can not calculate	Not Reported/ Can not calculate	Not Reported/ Can not calculate	Not Reported/ Can not calculate	20210319	VGCF Annealed 3000	1989		Doped	Br2	Not Reported/ Can not calculate	Not Reported/ Can not calculate	Not Reported/ Can not calculate	Not Reported/ Can not calculate	Not Reported/ Can not calculate	Not Reported/ Can not calculate	0.302655	0.302655	0.302655	0.39292	0.987611	3.26316	3.26316	1989_Effect of Heat Treatment Temperature of Vapor-Grown Graphite Fibers I. Properties of their Bromin Intercalation Compounds					9	1.02228	#VALUE!	#VALUE!	#VALUE!
GIC	2.5641	Not Reported/ Can not calculate	Not Reported/ Can not calculate	Not Reported/ Can not calculate	Not Reported/ Can not calculate	Not Reported/ Can not calculate	Not Reported/ Can not calculate	Not Reported/ Can not calculate	Not Reported/ Can not calculate	Not Reported/ Can not calculate		Yes	Not Reported/ Can not calculate	Not Reported/ Can not calculate	Not Reported/ Can not calculate		Not Reported/ Can not calculate	Not Reported/ Can not calculate	Not Reported/ Can not calculate	Not Reported/ Can not calculate	20210319	VGCF Annealed 2800	1989		Doped	Br2	Not Reported/ Can not calculate	Not Reported/ Can not calculate	Not Reported/ Can not calculate	Not Reported/ Can not calculate	Not Reported/ Can not calculate	Not Reported/ Can not calculate	0.810619	0.810619	0.812389	0.849558	0.99115	1.22271	1.22004	1989_Effect of Heat Treatment Temperature of Vapor-Grown Graphite Fibers I. Properties of their Bromin Intercalation Compounds					9	0.408935	#VALUE!	#VALUE!	#VALUE!
GIC	0.277778	Not Reported/ Can not calculate	Not Reported/ Can not calculate	Not Reported/ Can not calculate	Not Reported/ Can not calculate	Not Reported/ Can not calculate	Not Reported/ Can not calculate	Not Reported/ Can not calculate	Not Reported/ Can not calculate	Not Reported/ Can not calculate		Yes	Not Reported/ Can not calculate	Not Reported/ Can not calculate	Not Reported/ Can not calculate		Not Reported/ Can not calculate	Not Reported/ Can not calculate	Not Reported/ Can not calculate	Not Reported/ Can not calculate	20210319	VGCF Annealed 2600	1989		Doped	Br2	Not Reported/ Can not calculate	Not Reported/ Can not calculate	Not Reported/ Can not calculate	Not Reported/ Can not calculate	Not Reported/ Can not calculate	Not Reported/ Can not calculate	1.1646	1.1646	1.16106	1.10796	0.99115	0.851064	0.853659	1989_Effect of Heat Treatment Temperature of Vapor-Grown Graphite Fibers I. Properties of their Bromin Intercalation Compounds					9	-0.556303	#VALUE!	#VALUE!	#VALUE!
Conductive Polymer	0.98	Not Reported/ Can not calculate	Not Reported/ Can not calculate	Not Reported/ Can not calculate	Not Reported/ Can not calculate	Not Reported/ Can not calculate	Not Reported/ Can not calculate	Not Reported/ Can not calculate	Not Reported/ Can not calculate	Not Reported/ Can not calculate	Not Reported/ Can not calculate	Yes	160	Not Reported/ Can not calculate	5.8		156.8	Not Reported/ Can not calculate	Not Reported/ Can not calculate	Not Reported/ Can not calculate	20200518		1990	Conductive Polymer	Not Reported/ Can not calculate	FeCl3		Not Reported/ Can not calculate	Not Reported/ Can not calculate	Not Reported/ Can not calculate	Not Reported/ Can not calculate	Not Reported/ Can not calculate	Not Reported/ Can not calculate	Not Reported/ Can not calculate	Not Reported/ Can not calculate	Not Reported/ Can not calculate	Not Reported/ Can not calculate	#VALUE!	#VALUE!	1990 Mechanical and electrical properties of polyacetylene films oriented by tensile drawing					9	-0.00877392	#VALUE!	#VALUE!	2.20412
Conductive Polymer	0.3	Not Reported/ Can not calculate	Not Reported/ Can not calculate	Not Reported/ Can not calculate	Not Reported/ Can not calculate	Not Reported/ Can not calculate	Not Reported/ Can not calculate	Not Reported/ Can not calculate	Not Reported/ Can not calculate	Not Reported/ Can not calculate	Not Reported/ Can not calculate	Yes	50	Not Reported/ Can not calculate	1.49		15	Not Reported/ Can not calculate	Not Reported/ Can not calculate	Not Reported/ Can not calculate	20200518		1990	Conductive Polymer	Not Reported/ Can not calculate	NOSbF6		Not Reported/ Can not calculate	Not Reported/ Can not calculate	Not Reported/ Can not calculate	Not Reported/ Can not calculate	Not Reported/ Can not calculate	Not Reported/ Can not calculate	Not Reported/ Can not calculate	Not Reported/ Can not calculate	Not Reported/ Can not calculate	Not Reported/ Can not calculate	#VALUE!	#VALUE!	1990 Mechanical and electrical properties of polyacetylene films oriented by tensile drawing					9	-0.522879	#VALUE!	#VALUE!	1.69897
Conductive Polymer	0.539175	Not Reported/ Can not calculate	Not Reported/ Can not calculate	Not Reported/ Can not calculate	Not Reported/ Can not calculate	Not Reported/ Can not calculate	Not Reported/ Can not calculate	Not Reported/ Can not calculate	Not Reported/ Can not calculate	Not Reported/ Can not calculate	Not Reported/ Can not calculate	Yes	97.786	Not Reported/ Can not calculate	5.22627		52.7237	Not Reported/ Can not calculate	Not Reported/ Can not calculate	Not Reported/ Can not calculate	20200518	Draw 5.29528551619815, Strength values are after iodine doping, conductivity values interpulated to match to strength values for thick films	1990	Conductive Polymer	Not Reported/ Can not calculate	I2		Not Reported/ Can not calculate		Not Reported/ Can not calculate	Not Reported/ Can not calculate	Not Reported/ Can not calculate	Not Reported/ Can not calculate	Not Reported/ Can not calculate	Not Reported/ Can not calculate	Not Reported/ Can not calculate	Not Reported/ Can not calculate	#VALUE!	#VALUE!	1990 Mechanical and electrical properties of polyacetylene films oriented by tensile drawing					9	-0.268271	#VALUE!	#VALUE!	1.99028
Conductive Polymer	0.635265	Not Reported/ Can not calculate	Not Reported/ Can not calculate	Not Reported/ Can not calculate	Not Reported/ Can not calculate	Not Reported/ Can not calculate	Not Reported/ Can not calculate	Not Reported/ Can not calculate	Not Reported/ Can not calculate	Not Reported/ Can not calculate	Not Reported/ Can not calculate	Yes	90.4059	Not Reported/ Can not calculate	4.39147		57.4318	Not Reported/ Can not calculate	Not Reported/ Can not calculate	Not Reported/ Can not calculate	20200518	Draw 6.19185680070591, Strength values are after iodine doping, conductivity values interpulated to match to strength values for thick films	1990	Conductive Polymer	Not Reported/ Can not calculate	I2		Not Reported/ Can not calculate		Not Reported/ Can not calculate	Not Reported/ Can not calculate	Not Reported/ Can not calculate	Not Reported/ Can not calculate	Not Reported/ Can not calculate	Not Reported/ Can not calculate	Not Reported/ Can not calculate	Not Reported/ Can not calculate	#VALUE!	#VALUE!	1990 Mechanical and electrical properties of polyacetylene films oriented by tensile drawing					9	-0.197045	#VALUE!	#VALUE!	1.9562
Conductive Polymer	1.09368	Not Reported/ Can not calculate	Not Reported/ Can not calculate	Not Reported/ Can not calculate	Not Reported/ Can not calculate	Not Reported/ Can not calculate	Not Reported/ Can not calculate	Not Reported/ Can not calculate	Not Reported/ Can not calculate	Not Reported/ Can not calculate	Not Reported/ Can not calculate	Yes	132.841	Not Reported/ Can not calculate	6.64345		145.286	Not Reported/ Can not calculate	Not Reported/ Can not calculate	Not Reported/ Can not calculate	20200518	Draw 9.35648556662044, Strength values are after iodine doping, conductivity values interpulated to match to strength values for thick films	1990	Conductive Polymer	Not Reported/ Can not calculate	I2		Not Reported/ Can not calculate		Not Reported/ Can not calculate	Not Reported/ Can not calculate	Not Reported/ Can not calculate	Not Reported/ Can not calculate	Not Reported/ Can not calculate	Not Reported/ Can not calculate	Not Reported/ Can not calculate	Not Reported/ Can not calculate	#VALUE!	#VALUE!	1990 Mechanical and electrical properties of polyacetylene films oriented by tensile drawing					9	0.03889	#VALUE!	#VALUE!	2.12333
Conductive Polymer	1.15431	Not Reported/ Can not calculate	Not Reported/ Can not calculate	Not Reported/ Can not calculate	Not Reported/ Can not calculate	Not Reported/ Can not calculate	Not Reported/ Can not calculate	Not Reported/ Can not calculate	Not Reported/ Can not calculate	Not Reported/ Can not calculate	Not Reported/ Can not calculate	Yes	182.657	Not Reported/ Can not calculate	6.40016		210.842	Not Reported/ Can not calculate	Not Reported/ Can not calculate	Not Reported/ Can not calculate	20200518	Draw 9.81784948947434 Strength values are after iodine doping, conductivity values interpulated to match to strength values for thick films	1990	Conductive Polymer	Not Reported/ Can not calculate	I2		Not Reported/ Can not calculate		Not Reported/ Can not calculate	Not Reported/ Can not calculate	Not Reported/ Can not calculate	Not Reported/ Can not calculate	Not Reported/ Can not calculate	Not Reported/ Can not calculate	Not Reported/ Can not calculate	Not Reported/ Can not calculate	#VALUE!	#VALUE!	1990 Mechanical and electrical properties of polyacetylene films oriented by tensile drawing					9	0.0623215	#VALUE!	#VALUE!	2.26164
Conductive Polymer	1.3731	Not Reported/ Can not calculate	Not Reported/ Can not calculate	Not Reported/ Can not calculate	Not Reported/ Can not calculate	Not Reported/ Can not calculate	Not Reported/ Can not calculate	Not Reported/ Can not calculate	Not Reported/ Can not calculate	Not Reported/ Can not calculate	Not Reported/ Can not calculate	Yes	169.742	Not Reported/ Can not calculate	7.55862		233.073	Not Reported/ Can not calculate	Not Reported/ Can not calculate	Not Reported/ Can not calculate	20200518	Draw 10.0044119500819Strength values are after iodine doping, conductivity values interpulated to match to strength values for thick films	1990	Conductive Polymer	Not Reported/ Can not calculate	I2		Not Reported/ Can not calculate		Not Reported/ Can not calculate	Not Reported/ Can not calculate	Not Reported/ Can not calculate	Not Reported/ Can not calculate	Not Reported/ Can not calculate	Not Reported/ Can not calculate	Not Reported/ Can not calculate	Not Reported/ Can not calculate	#VALUE!	#VALUE!	1990 Mechanical and electrical properties of polyacetylene films oriented by tensile drawing					9	0.137703	#VALUE!	#VALUE!	2.22979
Conductive Polymer	2.14292	Not Reported/ Can not calculate	Not Reported/ Can not calculate	Not Reported/ Can not calculate	Not Reported/ Can not calculate	Not Reported/ Can not calculate	Not Reported/ Can not calculate	Not Reported/ Can not calculate	Not Reported/ Can not calculate	Not Reported/ Can not calculate	Not Reported/ Can not calculate	Yes	169.742	Not Reported/ Can not calculate	10.2493		363.743	Not Reported/ Can not calculate	Not Reported/ Can not calculate	Not Reported/ Can not calculate	20200518	Draw 14.3060632799697Strength values are after iodine doping, conductivity values interpulated to match to strength values for thick films	1990	Conductive Polymer	Not Reported/ Can not calculate	I2		Not Reported/ Can not calculate		Not Reported/ Can not calculate	Not Reported/ Can not calculate	Not Reported/ Can not calculate	Not Reported/ Can not calculate	Not Reported/ Can not calculate	Not Reported/ Can not calculate	Not Reported/ Can not calculate	Not Reported/ Can not calculate	#VALUE!	#VALUE!	1990 Mechanical and electrical properties of polyacetylene films oriented by tensile drawing					9	0.331006	#VALUE!	#VALUE!	2.22979
Conductive Polymer	2.17201	Not Reported/ Can not calculate	Not Reported/ Can not calculate	Not Reported/ Can not calculate	Not Reported/ Can not calculate	Not Reported/ Can not calculate	Not Reported/ Can not calculate	Not Reported/ Can not calculate	Not Reported/ Can not calculate	Not Reported/ Can not calculate	Not Reported/ Can not calculate	Yes	149.446	Not Reported/ Can not calculate	7.43256		324.599	Not Reported/ Can not calculate	Not Reported/ Can not calculate	Not Reported/ Can not calculate	20200518	Draw 15.4248077650321 Strength values are after iodine doping, conductivity values interpulated to match to strength values for thick films	1990	Conductive Polymer	Not Reported/ Can not calculate	I2		Not Reported/ Can not calculate		Not Reported/ Can not calculate	Not Reported/ Can not calculate	Not Reported/ Can not calculate	Not Reported/ Can not calculate	Not Reported/ Can not calculate	Not Reported/ Can not calculate	Not Reported/ Can not calculate	Not Reported/ Can not calculate	#VALUE!	#VALUE!	1990 Mechanical and electrical properties of polyacetylene films oriented by tensile drawing					9	0.336861	#VALUE!	#VALUE!	2.17449
Conductive Polymer	11	Not Reported/ Can not calculate	Not Reported/ Can not calculate	Not Reported/ Can not calculate	Not Reported/ Can not calculate	Not Reported/ Can not calculate	Not Reported/ Can not calculate	Not Reported/ Can not calculate	Not Reported/ Can not calculate	Not Reported/ Can not calculate		Yes	Not Reported/ Can not calculate	Not Reported/ Can not calculate	Not Reported/ Can not calculate		Not Reported/ Can not calculate	Not Reported/ Can not calculate	Not Reported/ Can not calculate	Not Reported/ Can not calculate	20200518		1990	Conductive Polymer	Not Reported/ Can not calculate	I2	Not Reported/ Can not calculate	Not Reported/ Can not calculate	Not Reported/ Can not calculate	Not Reported/ Can not calculate	Not Reported/ Can not calculate	Not Reported/ Can not calculate	2.40545	Not Reported/ Can not calculate	2.40545	1.54819	0.997007	#VALUE!	0.414479	1990 Structure and Electrical Properties of Polyacetylene Yielding a Conductivity of 10^5 S/cm					2	1.04139	#VALUE!	#VALUE!	#VALUE!
Conductive Polymer	11	Not Reported/ Can not calculate	Not Reported/ Can not calculate	Not Reported/ Can not calculate	Not Reported/ Can not calculate	Not Reported/ Can not calculate	Not Reported/ Can not calculate	Not Reported/ Can not calculate	Not Reported/ Can not calculate	Not Reported/ Can not calculate		Yes	Not Reported/ Can not calculate	Not Reported/ Can not calculate	Not Reported/ Can not calculate		Not Reported/ Can not calculate	Not Reported/ Can not calculate	Not Reported/ Can not calculate	Not Reported/ Can not calculate	20200518		1990	Conductive Polymer	Not Reported/ Can not calculate	FeCl3	Not Reported/ Can not calculate	Not Reported/ Can not calculate	Not Reported/ Can not calculate	Not Reported/ Can not calculate	Not Reported/ Can not calculate	196.26	1.28196	Not Reported/ Can not calculate	1.28196	1.06282	1.01413	#VALUE!	0.791076	1990 Structure and Electrical Properties of Polyacetylene Yielding a Conductivity of 10^5 S/cm					2	1.04139	#VALUE!	#VALUE!	#VALUE!
Conductive Polymer	0.0351263	Not Reported/ Can not calculate	Not Reported/ Can not calculate	Not Reported/ Can not calculate	Not Reported/ Can not calculate	Not Reported/ Can not calculate	Not Reported/ Can not calculate	Not Reported/ Can not calculate	Not Reported/ Can not calculate	Not Reported/ Can not calculate	#VALUE!	Yes	65.2986627043091 These are before doping values		1.04761904761905 These are before doping values		Not Reported/ Can not calculate	Not Reported/ Can not calculate	Not Reported/ Can not calculate	Not Reported/ Can not calculate	20191229	These mechanical properties are before doping	1992	Conductive Polymer	Not Reported/ Can not calculate	I2	Not Reported/ Can not calculate	Not Reported/ Can not calculate	Not Reported/ Can not calculate	Not Reported/ Can not calculate	Not Reported/ Can not calculate	Not Reported/ Can not calculate	Not Reported/ Can not calculate	Not Reported/ Can not calculate	Not Reported/ Can not calculate	Not Reported/ Can not calculate	Not Reported/ Can not calculate	#VALUE!	#VALUE!	1991 MECHANICAL AND ELECTRICAL PROPERTIES OF HIGHLY ORIENTED POLYACETYLENE FILMS					9	-1.45437	#VALUE!	#VALUE!	#VALUE!
Conductive Polymer	0.56844	Not Reported/ Can not calculate	Not Reported/ Can not calculate	Not Reported/ Can not calculate	Not Reported/ Can not calculate	Not Reported/ Can not calculate	Not Reported/ Can not calculate	Not Reported/ Can not calculate	Not Reported/ Can not calculate	Not Reported/ Can not calculate	#VALUE!	Yes	304.665676077266 These are before doping values		12.2857142857142 These are before doping values		Not Reported/ Can not calculate	Not Reported/ Can not calculate	Not Reported/ Can not calculate	Not Reported/ Can not calculate	20191229	These mechanical properties are before doping	1992	Conductive Polymer	Not Reported/ Can not calculate	I2	Not Reported/ Can not calculate	Not Reported/ Can not calculate	Not Reported/ Can not calculate	Not Reported/ Can not calculate	Not Reported/ Can not calculate	Not Reported/ Can not calculate	Not Reported/ Can not calculate	Not Reported/ Can not calculate	Not Reported/ Can not calculate	Not Reported/ Can not calculate	Not Reported/ Can not calculate	#VALUE!	#VALUE!	1991 MECHANICAL AND ELECTRICAL PROPERTIES OF HIGHLY ORIENTED POLYACETYLENE FILMS					9	-0.245316	#VALUE!	#VALUE!	#VALUE!
Conductive Polymer	0.731709	Not Reported/ Can not calculate	Not Reported/ Can not calculate	Not Reported/ Can not calculate	Not Reported/ Can not calculate	Not Reported/ Can not calculate	Not Reported/ Can not calculate	Not Reported/ Can not calculate	Not Reported/ Can not calculate	Not Reported/ Can not calculate	#VALUE!	Yes	421.108469539376 These are before doping values		23.1428571428571 These are before doping values		Not Reported/ Can not calculate	Not Reported/ Can not calculate	Not Reported/ Can not calculate	Not Reported/ Can not calculate	20191229	These mechanical properties are before doping	1992	Conductive Polymer	Not Reported/ Can not calculate	I2	Not Reported/ Can not calculate	Not Reported/ Can not calculate	Not Reported/ Can not calculate	Not Reported/ Can not calculate	Not Reported/ Can not calculate	Not Reported/ Can not calculate	Not Reported/ Can not calculate	Not Reported/ Can not calculate	Not Reported/ Can not calculate	Not Reported/ Can not calculate	Not Reported/ Can not calculate	#VALUE!	#VALUE!	1991 MECHANICAL AND ELECTRICAL PROPERTIES OF HIGHLY ORIENTED POLYACETYLENE FILMS					9	-0.135662	#VALUE!	#VALUE!	#VALUE!
Conductive Polymer	0.893076	Not Reported/ Can not calculate	Not Reported/ Can not calculate	Not Reported/ Can not calculate	Not Reported/ Can not calculate	Not Reported/ Can not calculate	Not Reported/ Can not calculate	Not Reported/ Can not calculate	Not Reported/ Can not calculate	Not Reported/ Can not calculate	#VALUE!	Yes	476.784546805349 These are before doping values		27.047619047619 These are before doping values		Not Reported/ Can not calculate	Not Reported/ Can not calculate	Not Reported/ Can not calculate	Not Reported/ Can not calculate	20191229	These mechanical properties are before doping	1992	Conductive Polymer	Not Reported/ Can not calculate	I2	Not Reported/ Can not calculate	Not Reported/ Can not calculate	Not Reported/ Can not calculate	Not Reported/ Can not calculate	Not Reported/ Can not calculate	Not Reported/ Can not calculate	Not Reported/ Can not calculate	Not Reported/ Can not calculate	Not Reported/ Can not calculate	Not Reported/ Can not calculate	Not Reported/ Can not calculate	#VALUE!	#VALUE!	1991 MECHANICAL AND ELECTRICAL PROPERTIES OF HIGHLY ORIENTED POLYACETYLENE FILMS					9	-0.0491117	#VALUE!	#VALUE!	#VALUE!
Conductive Polymer	1.13474	Not Reported/ Can not calculate	Not Reported/ Can not calculate	Not Reported/ Can not calculate	Not Reported/ Can not calculate	Not Reported/ Can not calculate	Not Reported/ Can not calculate	Not Reported/ Can not calculate	Not Reported/ Can not calculate	Not Reported/ Can not calculate	#VALUE!	Yes	697.955423476968 These are before doping values		40.5714285714285 These are before doping values		Not Reported/ Can not calculate	Not Reported/ Can not calculate	Not Reported/ Can not calculate	Not Reported/ Can not calculate	20191229	These mechanical properties are before doping	1992	Conductive Polymer	Not Reported/ Can not calculate	I2	Not Reported/ Can not calculate	Not Reported/ Can not calculate	Not Reported/ Can not calculate	Not Reported/ Can not calculate	Not Reported/ Can not calculate	Not Reported/ Can not calculate	Not Reported/ Can not calculate	Not Reported/ Can not calculate	Not Reported/ Can not calculate	Not Reported/ Can not calculate	Not Reported/ Can not calculate	#VALUE!	#VALUE!	1991 MECHANICAL AND ELECTRICAL PROPERTIES OF HIGHLY ORIENTED POLYACETYLENE FILMS					9	0.0548964	#VALUE!	#VALUE!	#VALUE!
Conductive Polymer	1.32886	Not Reported/ Can not calculate	Not Reported/ Can not calculate	Not Reported/ Can not calculate	Not Reported/ Can not calculate	Not Reported/ Can not calculate	Not Reported/ Can not calculate	Not Reported/ Can not calculate	Not Reported/ Can not calculate	Not Reported/ Can not calculate	#VALUE!	Yes	599.95839524517 These are before doping values		36.3809523809523 These are before doping values		Not Reported/ Can not calculate	Not Reported/ Can not calculate	Not Reported/ Can not calculate	Not Reported/ Can not calculate	20191229	These mechanical properties are before doping	1992	Conductive Polymer	Not Reported/ Can not calculate	I2	Not Reported/ Can not calculate	Not Reported/ Can not calculate	Not Reported/ Can not calculate	Not Reported/ Can not calculate	Not Reported/ Can not calculate	Not Reported/ Can not calculate	Not Reported/ Can not calculate	Not Reported/ Can not calculate	Not Reported/ Can not calculate	Not Reported/ Can not calculate	Not Reported/ Can not calculate	#VALUE!	#VALUE!	1991 MECHANICAL AND ELECTRICAL PROPERTIES OF HIGHLY ORIENTED POLYACETYLENE FILMS					9	0.123478	#VALUE!	#VALUE!	#VALUE!
Conductive Polymer	1.60785	Not Reported/ Can not calculate	Not Reported/ Can not calculate	Not Reported/ Can not calculate	Not Reported/ Can not calculate	Not Reported/ Can not calculate	Not Reported/ Can not calculate	Not Reported/ Can not calculate	Not Reported/ Can not calculate	Not Reported/ Can not calculate	#VALUE!	Yes	663.676077265973 These are before doping values		45.1428571428571 These are before doping values		Not Reported/ Can not calculate	Not Reported/ Can not calculate	Not Reported/ Can not calculate	Not Reported/ Can not calculate	20191229	These mechanical properties are before doping	1992	Conductive Polymer	Not Reported/ Can not calculate	I2	Not Reported/ Can not calculate	Not Reported/ Can not calculate	Not Reported/ Can not calculate	Not Reported/ Can not calculate	Not Reported/ Can not calculate	Not Reported/ Can not calculate	Not Reported/ Can not calculate	Not Reported/ Can not calculate	Not Reported/ Can not calculate	Not Reported/ Can not calculate	Not Reported/ Can not calculate	#VALUE!	#VALUE!	1991 MECHANICAL AND ELECTRICAL PROPERTIES OF HIGHLY ORIENTED POLYACETYLENE FILMS					9	0.206244	#VALUE!	#VALUE!	#VALUE!
Conductive Polymer	1.7153	Not Reported/ Can not calculate	Not Reported/ Can not calculate	Not Reported/ Can not calculate	Not Reported/ Can not calculate	Not Reported/ Can not calculate	Not Reported/ Can not calculate	Not Reported/ Can not calculate	Not Reported/ Can not calculate	Not Reported/ Can not calculate	#VALUE!	Yes	796.995542347697 These are before doping values		47.5238095238095 These are before doping values		Not Reported/ Can not calculate	Not Reported/ Can not calculate	Not Reported/ Can not calculate	Not Reported/ Can not calculate	20191229	These mechanical properties are before doping	1992	Conductive Polymer	Not Reported/ Can not calculate	I2	Not Reported/ Can not calculate	Not Reported/ Can not calculate	Not Reported/ Can not calculate	Not Reported/ Can not calculate	Not Reported/ Can not calculate	Not Reported/ Can not calculate	Not Reported/ Can not calculate	Not Reported/ Can not calculate	Not Reported/ Can not calculate	Not Reported/ Can not calculate	Not Reported/ Can not calculate	#VALUE!	#VALUE!	1991 MECHANICAL AND ELECTRICAL PROPERTIES OF HIGHLY ORIENTED POLYACETYLENE FILMS					9	0.234341	#VALUE!	#VALUE!	#VALUE!
Conductive Polymer	3	Not Reported/ Can not calculate	Not Reported/ Can not calculate	250	Not Reported/ Can not calculate	Not Reported/ Can not calculate	3	X ray	Not Reported/ Can not calculate	Not Reported/ Can not calculate		Yes	Not Reported/ Can not calculate	Not Reported/ Can not calculate	Not Reported/ Can not calculate		Not Reported/ Can not calculate	Not Reported/ Can not calculate	Not Reported/ Can not calculate	Not Reported/ Can not calculate	20200521		1992	Conductive Polymer	Not Reported/ Can not calculate	I2	Not Reported/ Can not calculate	Not Reported/ Can not calculate	Not Reported/ Can not calculate	Not Reported/ Can not calculate	Not Reported/ Can not calculate	Not Reported/ Can not calculate	Not Reported/ Can not calculate	Not Reported/ Can not calculate	Not Reported/ Can not calculate	Not Reported/ Can not calculate	Not Reported/ Can not calculate	#VALUE!	#VALUE!	1991 MECHANICAL AND ELECTRICAL PROPERTIES OF HIGHLY ORIENTED POLYACETYLENE FILMS					9	0.477121	#VALUE!	#VALUE!	#VALUE!
Conductive Polymer	4.872	Not Reported/ Can not calculate	Not Reported/ Can not calculate	25.43	Not Reported/ Can not calculate	Not Reported/ Can not calculate	Not Reported/ Can not calculate	Not Reported/ Can not calculate	Not Reported/ Can not calculate	Not Reported/ Can not calculate		Yes	Not Reported/ Can not calculate	Not Reported/ Can not calculate	Not Reported/ Can not calculate		Not Reported/ Can not calculate	Not Reported/ Can not calculate	Not Reported/ Can not calculate	Not Reported/ Can not calculate	20200518	Iodine doped iPaC	1992	Conductive Polymer	Not Reported/ Can not calculate	I2	Not Reported/ Can not calculate	Not Reported/ Can not calculate	Not Reported/ Can not calculate	Not Reported/ Can not calculate	Not Reported/ Can not calculate	Not Reported/ Can not calculate	8.19458e-05	8.19458e-05	7.14231e-05	3.66073e-05	2.05249e-05	0.250469	0.28737	1992 Recent advances in highly conductive polyacetylene					11	0.687707	#VALUE!	#VALUE!	#VALUE!
Conductive Polymer	1.84			118								Yes									20191229		1992			I2												#DIV/0!	#DIV/0!	1992 Recent advances in highly conductive polyacetylene					11	0.264818	#NUM!	#NUM!	#NUM!
Conductive Polymer	3			100								Yes									20191229		1992			I2												#DIV/0!	#DIV/0!	1992 Recent advances in highly conductive polyacetylene					11	0.477121	#NUM!	#NUM!	#NUM!
Conductive Polymer	2.2			70								Yes									20191229		1992			I2												#DIV/0!	#DIV/0!	1992 Recent advances in highly conductive polyacetylene					11	0.342423	#NUM!	#NUM!	#NUM!
Conductive Polymer	2			55								Yes									20191229		1992			I2												#DIV/0!	#DIV/0!	1992 Recent advances in highly conductive polyacetylene					11	0.30103	#NUM!	#NUM!	#NUM!
Conductive Polymer	8			23								Yes									20191229		1992			I2												#DIV/0!	#DIV/0!	1992 Recent advances in highly conductive polyacetylene					11	0.90309	#NUM!	#NUM!	#NUM!
Conductive Polymer	2			6.8								Yes									20191229		1992			I2												#DIV/0!	#DIV/0!	1992 Recent advances in highly conductive polyacetylene					11	0.30103	#NUM!	#NUM!	#NUM!
Conductive Polymer	2.85			98								Yes									20191229		1992			FeCl2												#DIV/0!	#DIV/0!	1992 Recent advances in highly conductive polyacetylene					11	0.454845	#NUM!	#NUM!	#NUM!
Conductive Polymer	1.1			5								Yes									20191229		1992			AsF5												#DIV/0!	#DIV/0!	1992 Recent advances in highly conductive polyacetylene					11	0.0413927	#NUM!	#NUM!	#NUM!
Conductive Polymer	1.6			6								Yes									20191229		1992			I2												#DIV/0!	#DIV/0!	1992 Recent advances in highly conductive polyacetylene					11	0.20412	#NUM!	#NUM!	#NUM!
Conductive Polymer	6			120								Yes									20191229		1992			AsF5												#DIV/0!	#DIV/0!	1992 Recent advances in highly conductive polyacetylene					11	0.778151	#NUM!	#NUM!	#NUM!
Conductive Polymer	2.01	Not Reported/ Can not calculate	Not Reported/ Can not calculate	Not Reported/ Can not calculate	Not Reported/ Can not calculate	Not Reported/ Can not calculate	Not Reported/ Can not calculate	Not Reported/ Can not calculate	Not Reported/ Can not calculate	Not Reported/ Can not calculate	#VALUE!	Yes	Not Reported/ Can not calculate	Not Reported/ Can not calculate	Not Reported/ Can not calculate		Not Reported/ Can not calculate	Not Reported/ Can not calculate	Not Reported/ Can not calculate	Not Reported/ Can not calculate	20200531		1994	Conductive Polymer	As-is	FeCl4		Not Reported/ Can not calculate	Not Reported/ Can not calculate	Not Reported/ Can not calculate	Not Reported/ Can not calculate	216.1	8.22063	7.36103	6.98281	5.42407	4.96562	0.674582	0.71112	1994 Electrical conductance in metallic phases polyacetylene					4	0.303196	#VALUE!	#VALUE!	#VALUE!
Conductive Polymer	2.48399	Not Reported/ Can not calculate	Not Reported/ Can not calculate	Not Reported/ Can not calculate	Not Reported/ Can not calculate	Not Reported/ Can not calculate	Not Reported/ Can not calculate	Not Reported/ Can not calculate	Not Reported/ Can not calculate	Not Reported/ Can not calculate	#VALUE!	Yes	Not Reported/ Can not calculate	Not Reported/ Can not calculate	Not Reported/ Can not calculate		Not Reported/ Can not calculate	Not Reported/ Can not calculate	Not Reported/ Can not calculate	Not Reported/ Can not calculate	20200531		1994	Conductive Polymer	As-is	FeCl4		Not Reported/ Can not calculate	Not Reported/ Can not calculate	Not Reported/ Can not calculate	Not Reported/ Can not calculate	203.564	5.57307	5.26361	5.08023	4.22063	4.02579	0.764834	0.792442	1994 Electrical conductance in metallic phases polyacetylene					4	0.395149	#VALUE!	#VALUE!	#VALUE!
Conductive Polymer	0.905145	Not Reported/ Can not calculate	Not Reported/ Can not calculate	Not Reported/ Can not calculate	Not Reported/ Can not calculate	Not Reported/ Can not calculate	Not Reported/ Can not calculate	Not Reported/ Can not calculate	Not Reported/ Can not calculate	Not Reported/ Can not calculate	#VALUE!	Yes	Not Reported/ Can not calculate	Not Reported/ Can not calculate	Not Reported/ Can not calculate		Not Reported/ Can not calculate	Not Reported/ Can not calculate	Not Reported/ Can not calculate	Not Reported/ Can not calculate	20200531		1994	Conductive Polymer	As-is	FeCl4		Not Reported/ Can not calculate	Not Reported/ Can not calculate	Not Reported/ Can not calculate	Not Reported/ Can not calculate	Not Reported/ Can not calculate	0.000490089	0.000323121	0.000272775	0.000153946	0.00011048	0.341914	0.405021	1994 Electrical conductance in metallic phases polyacetylene					4	-0.0432819	#VALUE!	#VALUE!	#VALUE!
Conductive Polymer	0.721767	Not Reported/ Can not calculate	Not Reported/ Can not calculate	Not Reported/ Can not calculate	Not Reported/ Can not calculate	Not Reported/ Can not calculate	Not Reported/ Can not calculate	Not Reported/ Can not calculate	Not Reported/ Can not calculate	Not Reported/ Can not calculate	#VALUE!	Yes	Not Reported/ Can not calculate	Not Reported/ Can not calculate	Not Reported/ Can not calculate		Not Reported/ Can not calculate	Not Reported/ Can not calculate	Not Reported/ Can not calculate	Not Reported/ Can not calculate	20200531		1994	Conductive Polymer	As-is	FeCl4		Not Reported/ Can not calculate	Not Reported/ Can not calculate	Not Reported/ Can not calculate	Not Reported/ Can not calculate	Not Reported/ Can not calculate	0.00326098	0.000970272	0.000644762	0.00023899	0.000138549	0.142794	0.214884	1994 Electrical conductance in metallic phases polyacetylene					4	-0.141603	#VALUE!	#VALUE!	#VALUE!
Metal	Not Reported/ Can not calculate	8.9	Not Reported/ Can not calculate	Not Reported/ Can not calculate	Not Reported/ Can not calculate	Not Reported/ Can not calculate	Not Reported/ Can not calculate	Not Reported/ Can not calculate	Not Reported/ Can not calculate	Not Reported/ Can not calculate		No	Not Reported/ Can not calculate	Not Reported/ Can not calculate	Not Reported/ Can not calculate		Not Reported/ Can not calculate	Not Reported/ Can not calculate	Not Reported/ Can not calculate	Not Reported/ Can not calculate	20200519	Cu	1995	Sputtered	Not Reported/ Can not calculate	Not Reported/ Can not calculate	Not Reported/ Can not calculate	Not Reported/ Can not calculate	Not Reported/ Can not calculate	Not Reported/ Can not calculate	Not Reported/ Can not calculate	Not Reported/ Can not calculate	Not Reported/ Can not calculate	Not Reported/ Can not calculate	Not Reported/ Can not calculate	Not Reported/ Can not calculate	Not Reported/ Can not calculate	#VALUE!	#VALUE!	1995_Electromigration in copper conductors					1	#VALUE!	0.94939	#VALUE!	#VALUE!
Individual Bundle	3.3	1.1	3	Not Reported/ Can not calculate	Not Reported/ Can not calculate	Not Reported/ Can not calculate	Not Reported/ Can not calculate	Not Reported/ Can not calculate	Not Reported/ Can not calculate	Not Reported/ Can not calculate	#VALUE!	No	Not Reported/ Can not calculate	Not Reported/ Can not calculate	Not Reported/ Can not calculate		Not Reported/ Can not calculate	Not Reported/ Can not calculate	1.38	1.38	20200525	Bundle Density estimated 1.1 gcm-3, Annealed in inert environment at 1000 C	1996	Laser ablation	Annealed			Metallic	Not Reported/ Can not calculate	Not Reported/ Can not calculate	Not Reported/ Can not calculate	Not Reported/ Can not calculate	Not Reported/ Can not calculate	Not Reported/ Can not calculate	Not Reported/ Can not calculate	Not Reported/ Can not calculate	Not Reported/ Can not calculate	#VALUE!	#VALUE!	1996 Crystaline ropes of metallic carbon nanotubes					2	0.518514	0.0413927	0.477121	#VALUE!
Individual Bundle	1	1.1	0.909091	Not Reported/ Can not calculate	Not Reported/ Can not calculate	Not Reported/ Can not calculate	Not Reported/ Can not calculate	Not Reported/ Can not calculate	Not Reported/ Can not calculate	Not Reported/ Can not calculate	#VALUE!	No	Not Reported/ Can not calculate	Not Reported/ Can not calculate	Not Reported/ Can not calculate		Not Reported/ Can not calculate	Not Reported/ Can not calculate	1.38	1.38	20200525	Bundle Density estimated Bundle Density estimated 1.1 gcm-3, Annealed in inert environment at 1000 C	1996	Laser ablation	Annealed			Metallic	Not Reported/ Can not calculate	Not Reported/ Can not calculate	Not Reported/ Can not calculate	35	0.913623	0.913623	0.912695	0.916735	1.00095	1.09558	1.09669	1996 Crystaline ropes of metallic carbon nanotubes					2	0	0.0413927	-0.0413927	#VALUE!
Individual Multiwall CNTs	0.109888	2.1	0.0523275	Not Reported/ Can not calculate	Not Reported/ Can not calculate	Not Reported/ Can not calculate	Not Reported/ Can not calculate	Not Reported/ Can not calculate	Not Reported/ Can not calculate	Not Reported/ Can not calculate		No	Not Reported/ Can not calculate	Not Reported/ Can not calculate	Not Reported/ Can not calculate		Not Reported/ Can not calculate	Not Reported/ Can not calculate	13.9	13.9	20200518	straight CNT, conductivity value is modified to change area from annulus to full cross section, density estimated to be 2.1 g/cm3	1996	Chemical Vapor Deposition	As-is	Not Reported/ Can not calculate	Not Reported/ Can not calculate	Unsorted	Not Reported/ Can not calculate	Not Reported/ Can not calculate	Not Reported/ Can not calculate	Not Reported/ Can not calculate	Not Reported/ Can not calculate	Not Reported/ Can not calculate	Not Reported/ Can not calculate	Not Reported/ Can not calculate	Not Reported/ Can not calculate	#VALUE!	#VALUE!	1996 Probing Electrical Transport in Nanomaterials: Individual Singlewalled Carbon Nanotubes					6	-0.959051	0.322219	-1.28127	#VALUE!
Individual Multiwall CNTs	0.043004	2.1	0.0204781	Not Reported/ Can not calculate	Not Reported/ Can not calculate	Not Reported/ Can not calculate	Not Reported/ Can not calculate	Not Reported/ Can not calculate	Not Reported/ Can not calculate	Not Reported/ Can not calculate		No	Not Reported/ Can not calculate	Not Reported/ Can not calculate	Not Reported/ Can not calculate		Not Reported/ Can not calculate	Not Reported/ Can not calculate	8.5	8.5	20200518	straight tube, measured btwn conductive tip and gold electrodes, approc length 1.3 micron, , conductivity value is modified to change area from annulus to full cross section, density estimated to be 2.1 g/cm3	1996	Chemical Vapor Deposition	As-is	Not Reported/ Can not calculate	Not Reported/ Can not calculate	Unsorted	Not Reported/ Can not calculate	Not Reported/ Can not calculate	Not Reported/ Can not calculate	Not Reported/ Can not calculate	Not Reported/ Can not calculate	Not Reported/ Can not calculate	Not Reported/ Can not calculate	Not Reported/ Can not calculate	Not Reported/ Can not calculate	#VALUE!	#VALUE!	1996 Probing Electrical Transport in Nanomaterials: Individual Singlewalled Carbon Nanotubes					6	-1.36649	0.322219	-1.68871	#VALUE!
Individual Multiwall CNTs	0.00731351	2.1	0.00348262	Not Reported/ Can not calculate	Not Reported/ Can not calculate	Not Reported/ Can not calculate	Not Reported/ Can not calculate	Not Reported/ Can not calculate	Not Reported/ Can not calculate	Not Reported/ Can not calculate		No	Not Reported/ Can not calculate	Not Reported/ Can not calculate	Not Reported/ Can not calculate		Not Reported/ Can not calculate	Not Reported/ Can not calculate	9.5	9.5	20200518	Greatly curved, , conductivity value is modified to change area from annulus to full cross section, density estimated to be 2.1 g/cm3	1996	Chemical Vapor Deposition	As-is	Not Reported/ Can not calculate	Not Reported/ Can not calculate	Unsorted	Not Reported/ Can not calculate	Not Reported/ Can not calculate	Not Reported/ Can not calculate	Not Reported/ Can not calculate	Not Reported/ Can not calculate	Not Reported/ Can not calculate	Not Reported/ Can not calculate	Not Reported/ Can not calculate	Not Reported/ Can not calculate	#VALUE!	#VALUE!	1996 Probing Electrical Transport in Nanomaterials: Individual Singlewalled Carbon Nanotubes					6	-2.13587	0.322219	-2.45809	#VALUE!
Individual Multiwall CNTs	0.0188293	2.1	0.00896634	Not Reported/ Can not calculate	Not Reported/ Can not calculate	Not Reported/ Can not calculate	Not Reported/ Can not calculate	Not Reported/ Can not calculate	Not Reported/ Can not calculate	Not Reported/ Can not calculate		No	Not Reported/ Can not calculate	Not Reported/ Can not calculate	Not Reported/ Can not calculate		Not Reported/ Can not calculate	Not Reported/ Can not calculate	12.4	12.4	20200518	slowly curved, , conductivity value is modified to change area from annulus to full cross section, density estimated to be 2.1 g/cm3	1996	Chemical Vapor Deposition	As-is	Not Reported/ Can not calculate	Not Reported/ Can not calculate	Unsorted	Not Reported/ Can not calculate	Not Reported/ Can not calculate	Not Reported/ Can not calculate	Not Reported/ Can not calculate	Not Reported/ Can not calculate	Not Reported/ Can not calculate	Not Reported/ Can not calculate	Not Reported/ Can not calculate	Not Reported/ Can not calculate	#VALUE!	#VALUE!	1996 Probing Electrical Transport in Nanomaterials: Individual Singlewalled Carbon Nanotubes					6	-1.72517	0.322219	-2.04738	#VALUE!
Individual Multiwall CNTs	0.0226469	2.1	0.0107842	Not Reported/ Can not calculate	Not Reported/ Can not calculate	Not Reported/ Can not calculate	Not Reported/ Can not calculate	Not Reported/ Can not calculate	Not Reported/ Can not calculate	Not Reported/ Can not calculate		No	Not Reported/ Can not calculate	Not Reported/ Can not calculate	Not Reported/ Can not calculate		Not Reported/ Can not calculate	Not Reported/ Can not calculate	15	15	20200518	slowly curved, conductivity value is modified to change area from annulus to full cross section, density estimated to be 2.1 g/cm3	1996	Chemical Vapor Deposition	As-is	Not Reported/ Can not calculate	Not Reported/ Can not calculate	Unsorted	Not Reported/ Can not calculate	Not Reported/ Can not calculate	Not Reported/ Can not calculate	Not Reported/ Can not calculate	Not Reported/ Can not calculate	Not Reported/ Can not calculate	Not Reported/ Can not calculate	Not Reported/ Can not calculate	Not Reported/ Can not calculate	#VALUE!	#VALUE!	1996 Probing Electrical Transport in Nanomaterials: Individual Singlewalled Carbon Nanotubes					6	-1.64499	0.322219	-1.96721	#VALUE!
Individual Multiwall CNTs	0.0169186	2.1	0.00805647	Not Reported/ Can not calculate	Not Reported/ Can not calculate	Not Reported/ Can not calculate	Not Reported/ Can not calculate	Not Reported/ Can not calculate	Not Reported/ Can not calculate	Not Reported/ Can not calculate		No	Not Reported/ Can not calculate	Not Reported/ Can not calculate	Not Reported/ Can not calculate		Not Reported/ Can not calculate	Not Reported/ Can not calculate	18.5	18.5	20200518	Moderately curved, conductivity value is modified to change area from annulus to full cross section, Density estimate of 1.74 g/cm3 for 15 to 22 nm diamter wide multiwall CNT, density estimated to be 2.1 g/cm3	1996	Chemical Vapor Deposition	As-is	Not Reported/ Can not calculate	Not Reported/ Can not calculate	Unsorted	Not Reported/ Can not calculate	Not Reported/ Can not calculate	Not Reported/ Can not calculate	Not Reported/ Can not calculate	Not Reported/ Can not calculate	Not Reported/ Can not calculate	Not Reported/ Can not calculate	Not Reported/ Can not calculate	Not Reported/ Can not calculate	#VALUE!	#VALUE!	1996 Probing Electrical Transport in Nanomaterials: Individual Singlewalled Carbon Nanotubes					6	-1.77164	0.322219	-2.09386	#VALUE!
Individual Multiwall CNTs	1.18	Not Reported/ Can not calculate	Not Reported/ Can not calculate	Not Reported/ Can not calculate	Not Reported/ Can not calculate	Not Reported/ Can not calculate	Not Reported/ Can not calculate	Not Reported/ Can not calculate	Not Reported/ Can not calculate	Not Reported/ Can not calculate	Not Reported/ Can not calculate	No	Not Reported/ Can not calculate	Not Reported/ Can not calculate	Not Reported/ Can not calculate		Not Reported/ Can not calculate	Not Reported/ Can not calculate	6	6	20200512	Nanotube2, conductivity adjusted sligtly to get rid of annular crossection and use full cross section	1996	Arc-discharge	Annealed			Unsorted	Not Reported/ Can not calculate	Not Reported/ Can not calculate	Not Reported/ Can not calculate	Not Reported/ Can not calculate	90.6357	Not Reported/ Can not calculate	90.6357	88.0828	82.5974	#VALUE!	0.911312	1996_Electrical Conductivities of Individual Carbon Nanotubes					4	0.071882	#VALUE!	#VALUE!	#VALUE!
Individual Multiwall CNTs	19.2	2.1	9.14286	Not Reported/ Can not calculate	Not Reported/ Can not calculate	Not Reported/ Can not calculate	Not Reported/ Can not calculate	Not Reported/ Can not calculate	Not Reported/ Can not calculate	Not Reported/ Can not calculate	Not Reported/ Can not calculate	No	Not Reported/ Can not calculate	Not Reported/ Can not calculate	Not Reported/ Can not calculate		Not Reported/ Can not calculate	Not Reported/ Can not calculate	18.2	18.2	20200512	Nanotube 6 Density estimate 2.1 g/cm-3, conductivity adjusted sligtly to get rid of annular crossection and use full cross section	1996	Arc-discharge	Annealed			Unsorted	Not Reported/ Can not calculate	Not Reported/ Can not calculate	Not Reported/ Can not calculate	Not Reported/ Can not calculate	Not Reported/ Can not calculate	Not Reported/ Can not calculate	Not Reported/ Can not calculate	Not Reported/ Can not calculate	Not Reported/ Can not calculate	#VALUE!	#VALUE!	1996_Electrical Conductivities of Individual Carbon Nanotubes					4	1.2833	0.322219	0.961082	#VALUE!
Individual Multiwall CNTs	0.09952	2.1	0.0473905	Not Reported/ Can not calculate	Not Reported/ Can not calculate	Not Reported/ Can not calculate	Not Reported/ Can not calculate	Not Reported/ Can not calculate	Not Reported/ Can not calculate	Not Reported/ Can not calculate	Not Reported/ Can not calculate	No	Not Reported/ Can not calculate	Not Reported/ Can not calculate	Not Reported/ Can not calculate		Not Reported/ Can not calculate	Not Reported/ Can not calculate	12.2	12.2	20200512	Nanotube7, conductivity adjusted sligtly to get rid of annular crossection and use full cross section, density estimate 2.1 gcm-3	1996	Arc-discharge	Annealed			Unsorted	Not Reported/ Can not calculate	Not Reported/ Can not calculate	Not Reported/ Can not calculate	Not Reported/ Can not calculate	Not Reported/ Can not calculate	Not Reported/ Can not calculate	Not Reported/ Can not calculate	Not Reported/ Can not calculate	Not Reported/ Can not calculate	#VALUE!	#VALUE!	1996_Electrical Conductivities of Individual Carbon Nanotubes					4	-1.00209	0.322219	-1.32431	#VALUE!
Individual Multiwall CNTs	0.48	2.1	0.228571	Not Reported/ Can not calculate	Not Reported/ Can not calculate	Not Reported/ Can not calculate	Not Reported/ Can not calculate	Not Reported/ Can not calculate	Not Reported/ Can not calculate	Not Reported/ Can not calculate	Not Reported/ Can not calculate	No	Not Reported/ Can not calculate	Not Reported/ Can not calculate	Not Reported/ Can not calculate		Not Reported/ Can not calculate	Not Reported/ Can not calculate	14.8	14.8	20200512	Nanotube 8 Density estimate of 2.1 g/cm3, conductivity adjusted sligtly to get rid of annular crossection and use full cross section	1996	Arc-discharge	Annealed			Unsorted	Not Reported/ Can not calculate	Not Reported/ Can not calculate	Not Reported/ Can not calculate	Not Reported/ Can not calculate	6.59119	Not Reported/ Can not calculate	6.59119	6.45716	5.98442	#VALUE!	0.907943	1996_Electrical Conductivities of Individual Carbon Nanotubes					4	-0.318759	0.322219	-0.640978	#VALUE!
Individual Multiwall CNTs	Not Reported/ Can not calculate	2.1	#VALUE!	Not Reported/ Can not calculate	Not Reported/ Can not calculate	Not Reported/ Can not calculate	Not Reported/ Can not calculate	Not Reported/ Can not calculate	Not Reported/ Can not calculate	Not Reported/ Can not calculate		No	Not Reported/ Can not calculate	Not Reported/ Can not calculate	Not Reported/ Can not calculate		Not Reported/ Can not calculate	Not Reported/ Can not calculate	13.9	13.9	20200518	Conductance is ballistic, 1G, fibre dia 50 micron	1998	Arc-discharge	As-is	Not Reported/ Can not calculate	Not Reported/ Can not calculate	Semiconducting	Not Reported/ Can not calculate	Not Reported/ Can not calculate	Not Reported/ Can not calculate	Not Reported/ Can not calculate	Not Reported/ Can not calculate	Not Reported/ Can not calculate	Not Reported/ Can not calculate	Not Reported/ Can not calculate	Not Reported/ Can not calculate	#VALUE!	#VALUE!	1998_Carbon Nanotube Quantum Resistors					1	#VALUE!	0.322219	#VALUE!	#VALUE!
Carbon Fiber	0.740741	Not Reported/ Can not calculate	Not Reported/ Can not calculate	Not Reported/ Can not calculate	Not Reported/ Can not calculate	Not Reported/ Can not calculate	1	X ray	Not Reported/ Can not calculate	Not Reported/ Can not calculate		No	Not Reported/ Can not calculate	Not Reported/ Can not calculate	Not Reported/ Can not calculate		Not Reported/ Can not calculate	Not Reported/ Can not calculate	Not Reported/ Can not calculate	Not Reported/ Can not calculate	20210320	K100 Pitch precursor graphitized 3000 C	1998		Graphitized			Not Reported/ Can not calculate	9	Not Reported/ Can not calculate	884	Not Reported/ Can not calculate	Not Reported/ Can not calculate	Not Reported/ Can not calculate	Not Reported/ Can not calculate	Not Reported/ Can not calculate	Not Reported/ Can not calculate	#VALUE!	#VALUE!	1998_Characterization of high thermal conductivity carbon fibers and a self-reinforced graphite panel					5	-0.130334	#VALUE!	#VALUE!	#VALUE!
Carbon Fiber	0.714286	Not Reported/ Can not calculate	Not Reported/ Can not calculate	Not Reported/ Can not calculate	Not Reported/ Can not calculate	Not Reported/ Can not calculate	Not Reported/ Can not calculate	Not Reported/ Can not calculate	Not Reported/ Can not calculate	Not Reported/ Can not calculate		No	Not Reported/ Can not calculate	Not Reported/ Can not calculate	Not Reported/ Can not calculate		Not Reported/ Can not calculate	Not Reported/ Can not calculate	Not Reported/ Can not calculate	Not Reported/ Can not calculate	20210320	Gaphitized pitch fiber 3000 C	1998		Graphitized			Not Reported/ Can not calculate	10	Not Reported/ Can not calculate	862	Not Reported/ Can not calculate	Not Reported/ Can not calculate	Not Reported/ Can not calculate	Not Reported/ Can not calculate	Not Reported/ Can not calculate	Not Reported/ Can not calculate	#VALUE!	#VALUE!	1998_Characterization of high thermal conductivity carbon fibers and a self-reinforced graphite panel					5	-0.146128	#VALUE!	#VALUE!	#VALUE!
Carbon Fiber	0.552486	Not Reported/ Can not calculate	Not Reported/ Can not calculate	Not Reported/ Can not calculate	Not Reported/ Can not calculate	Not Reported/ Can not calculate	Not Reported/ Can not calculate	Not Reported/ Can not calculate	Not Reported/ Can not calculate	Not Reported/ Can not calculate		No	Not Reported/ Can not calculate	Not Reported/ Can not calculate	Not Reported/ Can not calculate		Not Reported/ Can not calculate	Not Reported/ Can not calculate	Not Reported/ Can not calculate	Not Reported/ Can not calculate	20210320	Graphitized Pitch fiber 2650 C	1998		Graphitized			Not Reported/ Can not calculate	10	Not Reported/ Can not calculate	661	Not Reported/ Can not calculate	Not Reported/ Can not calculate	Not Reported/ Can not calculate	Not Reported/ Can not calculate	Not Reported/ Can not calculate	Not Reported/ Can not calculate	#VALUE!	#VALUE!	1998_Characterization of high thermal conductivity carbon fibers and a self-reinforced graphite panel					5	-0.257679	#VALUE!	#VALUE!	#VALUE!
Carbon Fiber	0.952381	Not Reported/ Can not calculate	Not Reported/ Can not calculate	Not Reported/ Can not calculate	Not Reported/ Can not calculate	Not Reported/ Can not calculate	Not Reported/ Can not calculate	Not Reported/ Can not calculate	Not Reported/ Can not calculate	Not Reported/ Can not calculate		No	Not Reported/ Can not calculate	Not Reported/ Can not calculate	Not Reported/ Can not calculate		Not Reported/ Can not calculate	Not Reported/ Can not calculate	Not Reported/ Can not calculate	Not Reported/ Can not calculate	20210320	Gaphitized pitch fiber 3000 C	1998		Graphitized			Not Reported/ Can not calculate	10	Not Reported/ Can not calculate	1060	Not Reported/ Can not calculate	Not Reported/ Can not calculate	Not Reported/ Can not calculate	Not Reported/ Can not calculate	Not Reported/ Can not calculate	Not Reported/ Can not calculate	#VALUE!	#VALUE!	1998_Characterization of high thermal conductivity carbon fibers and a self-reinforced graphite panel					5	-0.0211893	#VALUE!	#VALUE!	#VALUE!
Carbon Fiber	0.671141	Not Reported/ Can not calculate	Not Reported/ Can not calculate	Not Reported/ Can not calculate	Not Reported/ Can not calculate	Not Reported/ Can not calculate	Not Reported/ Can not calculate	Not Reported/ Can not calculate	Not Reported/ Can not calculate	Not Reported/ Can not calculate		No	Not Reported/ Can not calculate	Not Reported/ Can not calculate	Not Reported/ Can not calculate		Not Reported/ Can not calculate	Not Reported/ Can not calculate	Not Reported/ Can not calculate	Not Reported/ Can not calculate	20210320	Graphitized Pitch fiber 2650 C	1998		Graphitized			Not Reported/ Can not calculate	10	Not Reported/ Can not calculate	746	Not Reported/ Can not calculate	Not Reported/ Can not calculate	Not Reported/ Can not calculate	Not Reported/ Can not calculate	Not Reported/ Can not calculate	Not Reported/ Can not calculate	#VALUE!	#VALUE!	1998_Characterization of high thermal conductivity carbon fibers and a self-reinforced graphite panel					5	-0.173186	#VALUE!	#VALUE!	#VALUE!
Conductive Polymer	0.595238	Not Reported/ Can not calculate	Not Reported/ Can not calculate	Not Reported/ Can not calculate	Not Reported/ Can not calculate	Not Reported/ Can not calculate	Not Reported/ Can not calculate	Not Reported/ Can not calculate	Not Reported/ Can not calculate	Not Reported/ Can not calculate	#VALUE!	Yes	Not Reported/ Can not calculate	Not Reported/ Can not calculate	Not Reported/ Can not calculate		Not Reported/ Can not calculate	Not Reported/ Can not calculate	Not Reported/ Can not calculate	Not Reported/ Can not calculate	20200719		1998	Conductive Polymer	Stretched and doped	CuClO4		Not Reported/ Can not calculate	Not Reported/ Can not calculate	Not Reported/ Can not calculate	Not Reported/ Can not calculate	256	1.5439	1.5439	1.50634	1.21372	1.00326	0.649823	0.666025	1998_Metallic temperature dependence of resistivity in perchlorate doped polyacetylene					5	-0.225309	#VALUE!	#VALUE!	#VALUE!
Conductive Polymer	0.900901	Not Reported/ Can not calculate	Not Reported/ Can not calculate	Not Reported/ Can not calculate	Not Reported/ Can not calculate	Not Reported/ Can not calculate	Not Reported/ Can not calculate	Not Reported/ Can not calculate	Not Reported/ Can not calculate	Not Reported/ Can not calculate	#VALUE!	Yes	Not Reported/ Can not calculate	Not Reported/ Can not calculate	Not Reported/ Can not calculate		Not Reported/ Can not calculate	Not Reported/ Can not calculate	Not Reported/ Can not calculate	Not Reported/ Can not calculate	20200719		1998	Conductive Polymer	Stretched and doped	FeCl4		Not Reported/ Can not calculate	Not Reported/ Can not calculate	Not Reported/ Can not calculate	Not Reported/ Can not calculate	195.225	1.38105	1.3533	1.30796	1.04595	1.01391	0.749212	0.775186	1998_Metallic temperature dependence of resistivity in perchlorate doped polyacetylene					5	-0.045323	#VALUE!	#VALUE!	#VALUE!
Conductive Polymer	1.51976	Not Reported/ Can not calculate	Not Reported/ Can not calculate	50	Not Reported/ Can not calculate	Not Reported/ Can not calculate	Not Reported/ Can not calculate	Not Reported/ Can not calculate	Not Reported/ Can not calculate	Not Reported/ Can not calculate	#VALUE!	Yes	Not Reported/ Can not calculate	Not Reported/ Can not calculate	Not Reported/ Can not calculate		Not Reported/ Can not calculate	Not Reported/ Can not calculate	Not Reported/ Can not calculate	Not Reported/ Can not calculate	20200719		1998	Conductive Polymer	Stretched and doped	FeClO4		Not Reported/ Can not calculate	Not Reported/ Can not calculate	Not Reported/ Can not calculate	Not Reported/ Can not calculate	193.997	1.02344	1.02344	1.02494	0.926842	1.00049	0.977571	0.976138	1998_Metallic temperature dependence of resistivity in perchlorate doped polyacetylene					5	0.181774	#VALUE!	#VALUE!	#VALUE!
Conductive Polymer	1.99601	Not Reported/ Can not calculate	Not Reported/ Can not calculate	Not Reported/ Can not calculate	Not Reported/ Can not calculate	Not Reported/ Can not calculate	Not Reported/ Can not calculate	Not Reported/ Can not calculate	Not Reported/ Can not calculate	Not Reported/ Can not calculate	#VALUE!	Yes	Not Reported/ Can not calculate	Not Reported/ Can not calculate	Not Reported/ Can not calculate		Not Reported/ Can not calculate	Not Reported/ Can not calculate	Not Reported/ Can not calculate	Not Reported/ Can not calculate	20200719		1998	Conductive Polymer	Stretched and doped	FeClO4		Not Reported/ Can not calculate	Not Reported/ Can not calculate	Not Reported/ Can not calculate	Not Reported/ Can not calculate	160.39	0.974318	0.974318	0.974633	0.942195	1.0023	1.02872	1.02839	1998_Metallic temperature dependence of resistivity in perchlorate doped polyacetylene					5	0.300162	#VALUE!	#VALUE!	#VALUE!
Conductive Polymer	4.1	Not Reported/ Can not calculate	Not Reported/ Can not calculate	Not Reported/ Can not calculate	Not Reported/ Can not calculate	Not Reported/ Can not calculate	Not Reported/ Can not calculate	Not Reported/ Can not calculate	Not Reported/ Can not calculate	Not Reported/ Can not calculate	#VALUE!	Yes	Not Reported/ Can not calculate	Not Reported/ Can not calculate	Not Reported/ Can not calculate		Not Reported/ Can not calculate	Not Reported/ Can not calculate	Not Reported/ Can not calculate	Not Reported/ Can not calculate	20200719		1998	Conductive Polymer	Stretched and doped	FeClO4		Not Reported/ Can not calculate	Not Reported/ Can not calculate	Not Reported/ Can not calculate	Not Reported/ Can not calculate	Not Reported/ Can not calculate	1.42538	1.42538	1.44091	1.55288	2.46273	1.72777	1.70915	1998_Metallic temperature dependence of resistivity in perchlorate doped polyacetylene					5	0.612784	#VALUE!	#VALUE!	#VALUE!
Single crystal graphite																					20200516										2000							#DIV/0!	#DIV/0!	1999 Thermal conductivity of single-walled carbon nanotubes					1	#NUM!	#NUM!	#NUM!	#NUM!
Individual Multiwall CNTs	0.19	2.1	0.0904762	Not Reported/ Can not calculate	Not Reported/ Can not calculate	Not Reported/ Can not calculate	Not Reported/ Can not calculate	Not Reported/ Can not calculate	Not Reported/ Can not calculate	Not Reported/ Can not calculate	Not Reported/ Can not calculate	No	Not Reported/ Can not calculate	Not Reported/ Can not calculate	Not Reported/ Can not calculate		Not Reported/ Can not calculate	Not Reported/ Can not calculate	20	20	20200523	Density estimate of 2.1 gcm-3	1999	Arc-discharge	As-is			Unsorted	Not Reported/ Can not calculate	Not Reported/ Can not calculate	Not Reported/ Can not calculate	Not Reported/ Can not calculate	Not Reported/ Can not calculate	Not Reported/ Can not calculate	Not Reported/ Can not calculate	Not Reported/ Can not calculate	Not Reported/ Can not calculate	#VALUE!	#VALUE!	1999_Electrical transport in pure and boron-doped carbon nanotubes					2	-0.721246	0.322219	-1.04347	#VALUE!
Individual Multiwall CNTs	1.4	Not Reported/ Can not calculate	Not Reported/ Can not calculate	Not Reported/ Can not calculate	Not Reported/ Can not calculate	Not Reported/ Can not calculate	Not Reported/ Can not calculate	Not Reported/ Can not calculate	Not Reported/ Can not calculate	Not Reported/ Can not calculate	Not Reported/ Can not calculate	Yes	Not Reported/ Can not calculate	Not Reported/ Can not calculate	Not Reported/ Can not calculate		Not Reported/ Can not calculate	Not Reported/ Can not calculate	20	20	20200523	Boron Doped	1999	Arc-discharge	Doped	B	0.19	Unsorted	Not Reported/ Can not calculate	Not Reported/ Can not calculate	Not Reported/ Can not calculate	Not Reported/ Can not calculate	Not Reported/ Can not calculate	Not Reported/ Can not calculate	Not Reported/ Can not calculate	Not Reported/ Can not calculate	Not Reported/ Can not calculate	#VALUE!	#VALUE!	1999_Electrical transport in pure and boron-doped carbon nanotubes					2	0.146128	#VALUE!	#VALUE!	#VALUE!
Aligned Few-wall CNTs	1.05263157894737 Cannot use, this is a "density corrected value"	Not Reported/ Can not calculate	Not Reported/ Can not calculate	24	Not Reported/ Can not calculate	Not Reported/ Can not calculate	28	X ray	Not Reported/ Can not calculate	Not Reported/ Can not calculate	#VALUE!	Yes	Not Reported/ Can not calculate	Not Reported/ Can not calculate	Not Reported/ Can not calculate		Not Reported/ Can not calculate	Not Reported/ Can not calculate	1.4	1.4	20200508	Thin and Unannealed Magnetic field aligned buckypaper, Questionable if this is counted as doped	2000	Aligned Buckypaper				Unsorted	Not Reported/ Can not calculate	Not Reported/ Can not calculate	Not Reported/ Can not calculate	Not Reported/ Can not calculate	Not Reported/ Can not calculate	Not Reported/ Can not calculate	Not Reported/ Can not calculate	Not Reported/ Can not calculate	Not Reported/ Can not calculate	#VALUE!	#VALUE!	2000 Electrical and thermal transport properties of magnetically aligned single wall carbon nanotube films					4	#VALUE!	#VALUE!	#VALUE!	#VALUE!
Aligned Few-wall CNTs	0.138888888888889 Cannot use, this is a "density corrected value"	Not Reported/ Can not calculate	Not Reported/ Can not calculate		Not Reported/ Can not calculate	Not Reported/ Can not calculate	Not Reported/ Can not calculate	Not Reported/ Can not calculate	Not Reported/ Can not calculate	Not Reported/ Can not calculate	#VALUE!	No	Not Reported/ Can not calculate	Not Reported/ Can not calculate	Not Reported/ Can not calculate		Not Reported/ Can not calculate	Not Reported/ Can not calculate	1.4	1.4	20200508	Thin and annealed Magnetic field aligned Buckypaper	2000	Aligned Buckypaper	Annealed			Unsorted	Not Reported/ Can not calculate	Not Reported/ Can not calculate	Not Reported/ Can not calculate	Not Reported/ Can not calculate	Not Reported/ Can not calculate	Not Reported/ Can not calculate	Not Reported/ Can not calculate	Not Reported/ Can not calculate	Not Reported/ Can not calculate	#VALUE!	#VALUE!	2000 Electrical and thermal transport properties of magnetically aligned single wall carbon nanotube films					4	#VALUE!	#VALUE!	#VALUE!	#VALUE!
Aligned Few-wall CNTs	0.8 Cannot use, this is a "density corrected value"	Not Reported/ Can not calculate	Not Reported/ Can not calculate	6	Not Reported/ Can not calculate	Not Reported/ Can not calculate	35	X ray	Not Reported/ Can not calculate	Not Reported/ Can not calculate	#VALUE!	Yes	Not Reported/ Can not calculate	Not Reported/ Can not calculate	Not Reported/ Can not calculate		Not Reported/ Can not calculate	Not Reported/ Can not calculate	1.4	1.4	20200508	Thick and un-annealed Magnetic field aligned Buckypaper	2000	Aligned Buckypaper				Unsorted	Not Reported/ Can not calculate	Not Reported/ Can not calculate	Not Reported/ Can not calculate	160	1.32557	Not Reported/ Can not calculate	1.32557	0.989771	1.00529	#VALUE!	0.758382	2000 Electrical and thermal transport properties of magnetically aligned single wall carbon nanotube films					4	#VALUE!	#VALUE!	#VALUE!	#VALUE!
Aligned Few-wall CNTs	0.121212121212121 Cannot use, this is a "density corrected value"	Not Reported/ Can not calculate	Not Reported/ Can not calculate	6	Not Reported/ Can not calculate	Not Reported/ Can not calculate	Not Reported/ Can not calculate	Not Reported/ Can not calculate	Not Reported/ Can not calculate	Not Reported/ Can not calculate	#VALUE!	No	Not Reported/ Can not calculate	Not Reported/ Can not calculate	Not Reported/ Can not calculate		Not Reported/ Can not calculate	Not Reported/ Can not calculate	1.4	1.4	20200508	Thick and annealed Magnetic field aligned Buckypaper	2000	Aligned Buckypaper	Annealed			Unsorted	Not Reported/ Can not calculate	Not Reported/ Can not calculate	216.5	Not Reported/ Can not calculate	2.29065	Not Reported/ Can not calculate	2.29065	1.32275	1.00529	#VALUE!	0.438867	2000 Electrical and thermal transport properties of magnetically aligned single wall carbon nanotube films					4	#VALUE!	#VALUE!	#VALUE!	#VALUE!
Individual Multiwall CNTs	Not Reported/ Can not calculate	2.1	Not Reported/ Can not calculate	Not Reported/ Can not calculate	Not Reported/ Can not calculate	Not Reported/ Can not calculate	Not Reported/ Can not calculate	Not Reported/ Can not calculate	Not Reported/ Can not calculate	Not Reported/ Can not calculate	#VALUE!	No	1411.51	0.672146	Not Reported/ Can not calculate		Not Reported/ Can not calculate	Not Reported/ Can not calculate	19	19	20200512	Density estimate of 2.1 g/cm3, had to recalcalculate area to use full cross section and not annulus	2000	Arc-discharge	As-is			Unsorted	Not Reported/ Can not calculate	Not Reported/ Can not calculate	Not Reported/ Can not calculate	Not Reported/ Can not calculate	Not Reported/ Can not calculate	Not Reported/ Can not calculate	Not Reported/ Can not calculate	Not Reported/ Can not calculate	Not Reported/ Can not calculate	#VALUE!	#VALUE!	2000 Strength and Breaking Mechanism of Multiwalled Carbon Nanotubes Under Tensile Load					7	#VALUE!	0.322219	#VALUE!	3.14968
Individual Multiwall CNTs	Not Reported/ Can not calculate	2.1	Not Reported/ Can not calculate	Not Reported/ Can not calculate	Not Reported/ Can not calculate	Not Reported/ Can not calculate	Not Reported/ Can not calculate	Not Reported/ Can not calculate	Not Reported/ Can not calculate	Not Reported/ Can not calculate	#VALUE!	No	4267.52	2.03215	Not Reported/ Can not calculate		Not Reported/ Can not calculate	Not Reported/ Can not calculate	20	20	20200512	Density estimate of 2.1 g/cm3, had to recalcalculate area to use full cross section and not annulus	2000	Arc-discharge	As-is			Unsorted	Not Reported/ Can not calculate	Not Reported/ Can not calculate	Not Reported/ Can not calculate	Not Reported/ Can not calculate	Not Reported/ Can not calculate	Not Reported/ Can not calculate	Not Reported/ Can not calculate	Not Reported/ Can not calculate	Not Reported/ Can not calculate	#VALUE!	#VALUE!	2000 Strength and Breaking Mechanism of Multiwalled Carbon Nanotubes Under Tensile Load					7	#VALUE!	0.322219	#VALUE!	3.63018
Individual Multiwall CNTs	Not Reported/ Can not calculate	2.1	Not Reported/ Can not calculate	Not Reported/ Can not calculate	Not Reported/ Can not calculate	Not Reported/ Can not calculate	Not Reported/ Can not calculate	Not Reported/ Can not calculate	Not Reported/ Can not calculate	Not Reported/ Can not calculate	#VALUE!	No	947.518	0.451199	Not Reported/ Can not calculate		Not Reported/ Can not calculate	Not Reported/ Can not calculate	33	33	20200512	had to recalcalculate area to use full cross section and not annulus, Density estimate of 2.1 g/cm3	2000	Arc-discharge	As-is			Unsorted	Not Reported/ Can not calculate	Not Reported/ Can not calculate	Not Reported/ Can not calculate	Not Reported/ Can not calculate	Not Reported/ Can not calculate	Not Reported/ Can not calculate	Not Reported/ Can not calculate	Not Reported/ Can not calculate	Not Reported/ Can not calculate	#VALUE!	#VALUE!	2000 Strength and Breaking Mechanism of Multiwalled Carbon Nanotubes Under Tensile Load					7	#VALUE!	0.322219	#VALUE!	2.97659
Individual Multiwall CNTs	Not Reported/ Can not calculate	2.1	Not Reported/ Can not calculate	Not Reported/ Can not calculate	Not Reported/ Can not calculate	Not Reported/ Can not calculate	Not Reported/ Can not calculate	Not Reported/ Can not calculate	Not Reported/ Can not calculate	Not Reported/ Can not calculate	#VALUE!	No	904.301	0.43062	Not Reported/ Can not calculate		Not Reported/ Can not calculate	Not Reported/ Can not calculate	36	36	20200512	had to recalcalculate area to use full cross section and not annulus, Density estimate of 2.1 g/cm3	2000	Arc-discharge	As-is			Unsorted	Not Reported/ Can not calculate	Not Reported/ Can not calculate	Not Reported/ Can not calculate	Not Reported/ Can not calculate	Not Reported/ Can not calculate	Not Reported/ Can not calculate	Not Reported/ Can not calculate	Not Reported/ Can not calculate	Not Reported/ Can not calculate	#VALUE!	#VALUE!	2000 Strength and Breaking Mechanism of Multiwalled Carbon Nanotubes Under Tensile Load					7	#VALUE!	0.322219	#VALUE!	2.95631
Individual Multiwall CNTs	Not Reported/ Can not calculate	2.1	Not Reported/ Can not calculate	Not Reported/ Can not calculate	Not Reported/ Can not calculate	Not Reported/ Can not calculate	Not Reported/ Can not calculate	Not Reported/ Can not calculate	Not Reported/ Can not calculate	Not Reported/ Can not calculate	#VALUE!	No	2939.74	1.39987	Not Reported/ Can not calculate		Not Reported/ Can not calculate	Not Reported/ Can not calculate	13	13	20200512	had to recalcalculate area to use full cross section and not annulus, Density estimate of 2.1 g/cm3	2000	Arc-discharge	As-is			Unsorted	Not Reported/ Can not calculate	Not Reported/ Can not calculate	Not Reported/ Can not calculate	Not Reported/ Can not calculate	Not Reported/ Can not calculate	Not Reported/ Can not calculate	Not Reported/ Can not calculate	Not Reported/ Can not calculate	Not Reported/ Can not calculate	#VALUE!	#VALUE!	2000 Strength and Breaking Mechanism of Multiwalled Carbon Nanotubes Under Tensile Load					7	#VALUE!	0.322219	#VALUE!	3.46831
Individual Multiwall CNTs	Not Reported/ Can not calculate	2.1	Not Reported/ Can not calculate	Not Reported/ Can not calculate	Not Reported/ Can not calculate	Not Reported/ Can not calculate	Not Reported/ Can not calculate	Not Reported/ Can not calculate	Not Reported/ Can not calculate	Not Reported/ Can not calculate	#VALUE!	No	2131.92	1.0152	Not Reported/ Can not calculate		Not Reported/ Can not calculate	Not Reported/ Can not calculate	22	22	20200512	Density estimate of 2.1 g/cm3, had to recalcalculate area to use full cross section and not annulus	2000	Arc-discharge	As-is			Unsorted	Not Reported/ Can not calculate	Not Reported/ Can not calculate	Not Reported/ Can not calculate	Not Reported/ Can not calculate	Not Reported/ Can not calculate	Not Reported/ Can not calculate	Not Reported/ Can not calculate	Not Reported/ Can not calculate	Not Reported/ Can not calculate	#VALUE!	#VALUE!	2000 Strength and Breaking Mechanism of Multiwalled Carbon Nanotubes Under Tensile Load					7	#VALUE!	0.322219	#VALUE!	3.32877
Individual Multiwall CNTs	Not Reported/ Can not calculate	2.1	Not Reported/ Can not calculate	Not Reported/ Can not calculate	Not Reported/ Can not calculate	Not Reported/ Can not calculate	Not Reported/ Can not calculate	Not Reported/ Can not calculate	Not Reported/ Can not calculate	Not Reported/ Can not calculate	#VALUE!	No	2421.43	1.15306	Not Reported/ Can not calculate		Not Reported/ Can not calculate	Not Reported/ Can not calculate	22	22	20200512	Density estimate of 2.1 g/cm3, had to recalcalculate area to use full cross section and not annulus	2000	Arc-discharge	As-is			Unsorted	Not Reported/ Can not calculate	Not Reported/ Can not calculate	Not Reported/ Can not calculate	Not Reported/ Can not calculate	Not Reported/ Can not calculate	Not Reported/ Can not calculate	Not Reported/ Can not calculate	Not Reported/ Can not calculate	Not Reported/ Can not calculate	#VALUE!	#VALUE!	2000 Strength and Breaking Mechanism of Multiwalled Carbon Nanotubes Under Tensile Load					7	#VALUE!	0.322219	#VALUE!	3.38407
Individual Bundle	0.258	1.1	0.234545	Not Reported/ Can not calculate	Not Reported/ Can not calculate	Not Reported/ Can not calculate	Not Reported/ Can not calculate	Not Reported/ Can not calculate	Not Reported/ Can not calculate	Not Reported/ Can not calculate	Not Reported/ Can not calculate	No	Not Reported/ Can not calculate	Not Reported/ Can not calculate	Not Reported/ Can not calculate		Not Reported/ Can not calculate	Not Reported/ Can not calculate	1.4	1.4	20200513	Density estimated to be 1.1 g/cm3	2000	Laser ablation	As-is			Unsorted	Not Reported/ Can not calculate	Not Reported/ Can not calculate	Not Reported/ Can not calculate	Not Reported/ Can not calculate	21774.2	Not Reported/ Can not calculate	10871	5258.06	5645.16	#VALUE!	0.519288	2000 Transport properties of a potassium-doped single-wall carbon nanotube rope					1	-0.58838	0.0413927	-0.629773	#VALUE!
Individual FWCNT	18.7	2.87	6.51568	Not Reported/ Can not calculate	Not Reported/ Can not calculate	Not Reported/ Can not calculate	Not Reported/ Can not calculate	Not Reported/ Can not calculate	Not Reported/ Can not calculate	Not Reported/ Can not calculate		No	Not Reported/ Can not calculate	Not Reported/ Can not calculate	Not Reported/ Can not calculate		Not Reported/ Can not calculate	Not Reported/ Can not calculate	1	1	20200518	low resistnace contacts, 250 nm gauge, density estimated on chart	2000	Not Reported/ Can not calculate	As-is	Not Reported/ Can not calculate	Not Reported/ Can not calculate	Metallic	Not Reported/ Can not calculate	Not Reported/ Can not calculate	Not Reported/ Can not calculate	Not Reported/ Can not calculate	Not Reported/ Can not calculate	Not Reported/ Can not calculate	Not Reported/ Can not calculate	Not Reported/ Can not calculate	Not Reported/ Can not calculate	#VALUE!	#VALUE!	2000_High-field electrical transport in single-wall carbon nanotubes					1	1.27184	0.457882	0.81396	#VALUE!
Unaligned Few-wall CNTs	0.00197514	0.04	0.0493785	Not Reported/ Can not calculate	Not Reported/ Can not calculate	Not Reported/ Can not calculate	Not Reported/ Can not calculate	Not Reported/ Can not calculate	Not Reported/ Can not calculate	Not Reported/ Can not calculate		No	Not Reported/ Can not calculate	Not Reported/ Can not calculate	Not Reported/ Can not calculate		Not Reported/ Can not calculate	Not Reported/ Can not calculate	1.4	1.4	20201204		2000	Buckypaper	As-is			Unsorted	Not Reported/ Can not calculate	Not Reported/ Can not calculate	Not Reported/ Can not calculate	362	0.22501	Not Reported/ Can not calculate	0.170062	0.0699622	0.0506294	#VALUE!	0.297711	2000_Optical and dc conductivity study of potassium-doped single-walled carbon nanotube films					2	-2.7044	-1.39794	-1.30646	#VALUE!
Unaligned Few-wall CNTs	0.0206284	Not Reported/ Can not calculate	Not Reported/ Can not calculate	Not Reported/ Can not calculate	Not Reported/ Can not calculate	Not Reported/ Can not calculate	Not Reported/ Can not calculate	Not Reported/ Can not calculate	Not Reported/ Can not calculate	Not Reported/ Can not calculate		Yes	Not Reported/ Can not calculate	Not Reported/ Can not calculate	Not Reported/ Can not calculate		Not Reported/ Can not calculate	Not Reported/ Can not calculate	1.4	1.4	20201204		2000	Buckypaper	Doped	K	0.00197514	Unsorted	Not Reported/ Can not calculate	Not Reported/ Can not calculate	Not Reported/ Can not calculate	70.87	0.00413383	0.00413383	0.00403525	0.00380814	0.00484769	1.17269	1.20134	2000_Optical and dc conductivity study of potassium-doped single-walled carbon nanotube films					2	-1.68553	#VALUE!	#VALUE!	#VALUE!
Conductive Polymer	8.94689											Yes							Not Reported/ Can not calculate	Not Reported/ Can not calculate	20200531	Reported from a Parks paper 1998	2001	Conductive Polymer	As-is	ClO3-		Not Reported/ Can not calculate				195.73	1.53516e-07	1.48685e-07	1.44157e-07	1.15085e-07	1.11771e-07	0.75173	0.775342	2001 Electronic transport properties of conducting polymers and carbon nanotubes					2	0.951672	#NUM!	#NUM!	#NUM!
Conductive Polymer	4.01619											Yes							Not Reported/ Can not calculate	Not Reported/ Can not calculate	20200531	Reported from a Parks paper 1998	2001	Conductive Polymer	As-is	ClO3-		Not Reported/ Can not calculate				Not Reported/ Can not calculate	1.42453e-07	1.4246e-07	1.44497e-07	1.55373e-07	2.48992e-07	1.74781	1.72317	2001 Electronic transport properties of conducting polymers and carbon nanotubes					2	0.603815	#NUM!	#NUM!	#NUM!
Individual Multiwall CNTs	18.7	2.1	8.90476	Not Reported/ Can not calculate	Not Reported/ Can not calculate	Not Reported/ Can not calculate	Not Reported/ Can not calculate	Not Reported/ Can not calculate	Not Reported/ Can not calculate	Not Reported/ Can not calculate	Not Reported/ Can not calculate	No	Not Reported/ Can not calculate	Not Reported/ Can not calculate	Not Reported/ Can not calculate		Not Reported/ Can not calculate	Not Reported/ Can not calculate	8.6	8.6	20200512	Density estimate 2.1 gcm-3	2001	Arc-discharge	As-is			Unsorted	Not Reported/ Can not calculate	Not Reported/ Can not calculate	Not Reported/ Can not calculate	Not Reported/ Can not calculate	Not Reported/ Can not calculate	Not Reported/ Can not calculate	Not Reported/ Can not calculate	Not Reported/ Can not calculate	Not Reported/ Can not calculate	#VALUE!	#VALUE!	2001 Reliability and current carrying capacity of carbon nanotubes					2	1.27184	0.322219	0.949622	#VALUE!
Individual Multiwall CNTs	8	2.1	3.80952	Not Reported/ Can not calculate	Not Reported/ Can not calculate	Not Reported/ Can not calculate	Not Reported/ Can not calculate	Not Reported/ Can not calculate	Not Reported/ Can not calculate	Not Reported/ Can not calculate	Not Reported/ Can not calculate	No	Not Reported/ Can not calculate	Not Reported/ Can not calculate	Not Reported/ Can not calculate		Not Reported/ Can not calculate	Not Reported/ Can not calculate	15.3	15.3	20200512	Density estimate of 2.1 g/cm3	2001	Arc-discharge	As-is			Unsorted	Not Reported/ Can not calculate	Not Reported/ Can not calculate	Not Reported/ Can not calculate	Not Reported/ Can not calculate	Not Reported/ Can not calculate	Not Reported/ Can not calculate	Not Reported/ Can not calculate	Not Reported/ Can not calculate	Not Reported/ Can not calculate	#VALUE!	#VALUE!	2001 Reliability and current carrying capacity of carbon nanotubes					2	0.90309	0.322219	0.580871	#VALUE!
Individual Multiwall CNTs	Not Reported/ Can not calculate	2.1	Not Reported/ Can not calculate	Not Reported/ Can not calculate	Not Reported/ Can not calculate	Not Reported/ Can not calculate	Not Reported/ Can not calculate	Not Reported/ Can not calculate	Not Reported/ Can not calculate	Not Reported/ Can not calculate		No	Not Reported/ Can not calculate	Not Reported/ Can not calculate	Not Reported/ Can not calculate		Not Reported/ Can not calculate	Not Reported/ Can not calculate	14	14	20200514	Density estimated 2.1 g/cm3	2001	Not Reported/ Can not calculate	As-is			Unsorted	Not Reported/ Can not calculate	Not Reported/ Can not calculate	3165.39	Not Reported/ Can not calculate	Not Reported/ Can not calculate	Not Reported/ Can not calculate	Not Reported/ Can not calculate	Not Reported/ Can not calculate	Not Reported/ Can not calculate	#VALUE!	#VALUE!	2001 Thermal Transport Measurements of Individual Multiwalled Nanotubes P.					3	#VALUE!	0.322219	#VALUE!	#VALUE!
Individual Bundle	Not Reported/ Can not calculate	1.1	Not Reported/ Can not calculate	Not Reported/ Can not calculate	Not Reported/ Can not calculate	Not Reported/ Can not calculate	Not Reported/ Can not calculate	Not Reported/ Can not calculate	Not Reported/ Can not calculate	Not Reported/ Can not calculate		No	Not Reported/ Can not calculate	Not Reported/ Can not calculate	Not Reported/ Can not calculate		Not Reported/ Can not calculate	Not Reported/ Can not calculate	Not Reported/ Can not calculate	Not Reported/ Can not calculate	20200514	small bundle, density estimated 1.1 g/cm3	2001	Not Reported/ Can not calculate	As-is			Unsorted	Not Reported/ Can not calculate	Not Reported/ Can not calculate	1299.38	Not Reported/ Can not calculate	Not Reported/ Can not calculate	Not Reported/ Can not calculate	Not Reported/ Can not calculate	Not Reported/ Can not calculate	Not Reported/ Can not calculate	#VALUE!	#VALUE!	2001 Thermal Transport Measurements of Individual Multiwalled Nanotubes P.					3	#VALUE!	0.0413927	#VALUE!	#VALUE!
Individual Bundle	Not Reported/ Can not calculate	1.1	Not Reported/ Can not calculate	Not Reported/ Can not calculate	Not Reported/ Can not calculate	Not Reported/ Can not calculate	Not Reported/ Can not calculate	Not Reported/ Can not calculate	Not Reported/ Can not calculate	Not Reported/ Can not calculate		No	Not Reported/ Can not calculate	Not Reported/ Can not calculate	Not Reported/ Can not calculate		Not Reported/ Can not calculate	Not Reported/ Can not calculate	Not Reported/ Can not calculate	Not Reported/ Can not calculate	20200514	Big bundle, density estimated 1.1 g/cm3	2001	Not Reported/ Can not calculate	As-is			Unsorted	Not Reported/ Can not calculate	Not Reported/ Can not calculate	332.888	Not Reported/ Can not calculate	Not Reported/ Can not calculate	Not Reported/ Can not calculate	Not Reported/ Can not calculate	Not Reported/ Can not calculate	Not Reported/ Can not calculate	#VALUE!	#VALUE!	2001 Thermal Transport Measurements of Individual Multiwalled Nanotubes P.					3	#VALUE!	0.0413927	#VALUE!	#VALUE!
Individual Multiwall CNTs	0.5	2.1	0.238095	Not Reported/ Can not calculate	Not Reported/ Can not calculate	Not Reported/ Can not calculate	Not Reported/ Can not calculate	Not Reported/ Can not calculate	Not Reported/ Can not calculate	Not Reported/ Can not calculate		No	Not Reported/ Can not calculate	Not Reported/ Can not calculate	Not Reported/ Can not calculate		Not Reported/ Can not calculate	Not Reported/ Can not calculate	8	8	20200518	values estiamted, density estimated 2.1 g/cm3	2001	Arc-discharge	As-is	Not Reported/ Can not calculate	Not Reported/ Can not calculate	Unsorted	Not Reported/ Can not calculate	Not Reported/ Can not calculate	Not Reported/ Can not calculate	Not Reported/ Can not calculate	Not Reported/ Can not calculate	Not Reported/ Can not calculate	Not Reported/ Can not calculate	Not Reported/ Can not calculate	Not Reported/ Can not calculate	#VALUE!	#VALUE!	2001_Current saturation and electrical breakdown in multiwalled carbon nanotubes					2	-0.30103	0.322219	-0.623249	#VALUE!
Individual Multiwall CNTs	0.3	2.1	0.142857	Not Reported/ Can not calculate	Not Reported/ Can not calculate	Not Reported/ Can not calculate	Not Reported/ Can not calculate	Not Reported/ Can not calculate	Not Reported/ Can not calculate	Not Reported/ Can not calculate		No	Not Reported/ Can not calculate	Not Reported/ Can not calculate	Not Reported/ Can not calculate		Not Reported/ Can not calculate	Not Reported/ Can not calculate	14	14	20200518	values estiamted, density estimated 2.1 g/cm3	2001	Arc-discharge	As-is	Not Reported/ Can not calculate	Not Reported/ Can not calculate	Unsorted	Not Reported/ Can not calculate	Not Reported/ Can not calculate	Not Reported/ Can not calculate	Not Reported/ Can not calculate	Not Reported/ Can not calculate	Not Reported/ Can not calculate	Not Reported/ Can not calculate	Not Reported/ Can not calculate	Not Reported/ Can not calculate	#VALUE!	#VALUE!	2001_Current saturation and electrical breakdown in multiwalled carbon nanotubes					2	-0.522879	0.322219	-0.845098	#VALUE!
Individual FWCNT	142	2.8	50.7143	Not Reported/ Can not calculate	Not Reported/ Can not calculate	Not Reported/ Can not calculate	Not Reported/ Can not calculate	Not Reported/ Can not calculate	Not Reported/ Can not calculate	Not Reported/ Can not calculate	#VALUE!	No	Not Reported/ Can not calculate	Not Reported/ Can not calculate	Not Reported/ Can not calculate		Not Reported/ Can not calculate	Not Reported/ Can not calculate	1	1	20200512	1 nm diameter, 9kOhm/microm, density estimated from plot	2002	Not Reported/ Can not calculate	As-is			Unsorted	Not Reported/ Can not calculate	Not Reported/ Can not calculate	Not Reported/ Can not calculate	Not Reported/ Can not calculate	Not Reported/ Can not calculate	Not Reported/ Can not calculate	Not Reported/ Can not calculate	Not Reported/ Can not calculate	Not Reported/ Can not calculate	#VALUE!	#VALUE!	2002 Single-Walled Carbon Nanotube Electronics					3	2.15229	0.447158	1.70513	#VALUE!
Individual FWCNT	53	1.47	36.0544	Not Reported/ Can not calculate	Not Reported/ Can not calculate	Not Reported/ Can not calculate	Not Reported/ Can not calculate	Not Reported/ Can not calculate	Not Reported/ Can not calculate	Not Reported/ Can not calculate	#VALUE!	No	Not Reported/ Can not calculate	Not Reported/ Can not calculate	Not Reported/ Can not calculate		Not Reported/ Can not calculate	Not Reported/ Can not calculate	2	2	20200512	2 nm diameter, 6kOhm/microm, density estimated from plot	2002	Not Reported/ Can not calculate	As-is			Unsorted	Not Reported/ Can not calculate	Not Reported/ Can not calculate	Not Reported/ Can not calculate	Not Reported/ Can not calculate	Not Reported/ Can not calculate	Not Reported/ Can not calculate	Not Reported/ Can not calculate	Not Reported/ Can not calculate	Not Reported/ Can not calculate	#VALUE!	#VALUE!	2002 Single-Walled Carbon Nanotube Electronics					3	1.72428	0.167317	1.55696	#VALUE!
Individual FWCNT	200	2.8	71.4286	Not Reported/ Can not calculate	Not Reported/ Can not calculate	Not Reported/ Can not calculate	Not Reported/ Can not calculate	Not Reported/ Can not calculate	Not Reported/ Can not calculate	Not Reported/ Can not calculate	#VALUE!	No	Not Reported/ Can not calculate	Not Reported/ Can not calculate	Not Reported/ Can not calculate		Not Reported/ Can not calculate	Not Reported/ Can not calculate	1	1	20200512	1 nm diameter, 6kOhm/microm, density estimated from plot	2002	Not Reported/ Can not calculate	As-is			Unsorted	Not Reported/ Can not calculate	Not Reported/ Can not calculate	Not Reported/ Can not calculate	Not Reported/ Can not calculate	Not Reported/ Can not calculate	Not Reported/ Can not calculate	Not Reported/ Can not calculate	Not Reported/ Can not calculate	Not Reported/ Can not calculate	#VALUE!	#VALUE!	2002 Single-Walled Carbon Nanotube Electronics					3	2.30103	0.447158	1.85387	#VALUE!
Unaligned multiwall CNTs	Not Reported/ Can not calculate	Not Reported/ Can not calculate	Not Reported/ Can not calculate	Not Reported/ Can not calculate	Not Reported/ Can not calculate	Not Reported/ Can not calculate	Not Reported/ Can not calculate	Not Reported/ Can not calculate	Not Reported/ Can not calculate	Not Reported/ Can not calculate	Not Reported/ Can not calculate	No	Not Reported/ Can not calculate	Not Reported/ Can not calculate	Not Reported/ Can not calculate		Not Reported/ Can not calculate	Not Reported/ Can not calculate	40--100	70	20200514		2002	Chemical Vapor Deposition	As-is			Unsorted	Not Reported/ Can not calculate	Not Reported/ Can not calculate	15	Not Reported/ Can not calculate	Not Reported/ Can not calculate	Not Reported/ Can not calculate	Not Reported/ Can not calculate	Not Reported/ Can not calculate	Not Reported/ Can not calculate	#VALUE!	#VALUE!	2002 Thermal conductivity of multiwalled carbon nanotubes Da					1	#VALUE!	#VALUE!	#VALUE!	#VALUE!
Aligned Few-wall CNTs	0.812	0.9	0.902222	6	4	Raman G peak anisotropy	33	X ray	4.8	514.5	0.336343	No	Not Reported/ Can not calculate	Not Reported/ Can not calculate	Not Reported/ Can not calculate		Not Reported/ Can not calculate	Not Reported/ Can not calculate	1.3	1.3	20200406	Magnetic field aligned buckypaper, had to calculate out their "density correction factor"	2003	Aligned Buckypaper	Annealed			Unsorted	Not Reported/ Can not calculate	1590	Not Reported/ Can not calculate	Not Reported/ Can not calculate	3.52947	2.48622	2.00048	1.22572	0.923157	0.37131	0.461468	2003 Magnetically aligned single wall carbon nanotube films: preferred orientation and anisotropic					2	-0.090444	-0.0457575	-0.0446865	#VALUE!
Aligned Few-wall CNTs	0.10989	0.6	0.18315	8	3	Raman G peak anisotropy	34	X ray	4.8	514.5	0.336343	No	Not Reported/ Can not calculate	Not Reported/ Can not calculate	Not Reported/ Can not calculate		Not Reported/ Can not calculate	Not Reported/ Can not calculate	1.3	1.3	20200406	Magnetic fiewld aligned buckypaper	2003	Aligned Buckypaper	Annealed			Unsorted	Not Reported/ Can not calculate	1590	Not Reported/ Can not calculate	Not Reported/ Can not calculate	Not Reported/ Can not calculate	Not Reported/ Can not calculate	Not Reported/ Can not calculate	Not Reported/ Can not calculate	Not Reported/ Can not calculate	#VALUE!	#VALUE!	2003 Magnetically aligned single wall carbon nanotube films: preferred orientation and anisotropic					2	-0.959041	-0.221849	-0.737193	#VALUE!
Unaligned Few-wall CNTs	0.13	0.9	0.144444	Not Reported/ Can not calculate	Not Reported/ Can not calculate	Not Reported/ Can not calculate	Not Reported/ Can not calculate	Not Reported/ Can not calculate	Not Reported/ Can not calculate	Not Reported/ Can not calculate	#VALUE!	Yes	Not Reported/ Can not calculate	Not Reported/ Can not calculate	Not Reported/ Can not calculate		Not Reported/ Can not calculate	Not Reported/ Can not calculate	Not Reported/ Can not calculate	Not Reported/ Can not calculate	20200511	Olium exposed, wahed out	2003	Buckypaper	Acid Doped	H2SO4	0.09	Unsorted	Not Reported/ Can not calculate	1597	Not Reported/ Can not calculate	Not Reported/ Can not calculate	Not Reported/ Can not calculate	Not Reported/ Can not calculate	Not Reported/ Can not calculate	Not Reported/ Can not calculate	Not Reported/ Can not calculate	#VALUE!	#VALUE!	2003 Single-Wall Carbon Nanotube Films					2	-0.886057	-0.0457575	-0.840299	#VALUE!
Unaligned Few-wall CNTs	0.09	0.9	0.1	Not Reported/ Can not calculate	Not Reported/ Can not calculate	Not Reported/ Can not calculate	Not Reported/ Can not calculate	Not Reported/ Can not calculate	Not Reported/ Can not calculate	Not Reported/ Can not calculate	#VALUE!	No	30	0.0333333	8		2.7	0.00333333	Not Reported/ Can not calculate	Not Reported/ Can not calculate	20200511	Olium exposed, wahed out, heat treated	2003	Buckypaper	Undoped			Unsorted	Not Reported/ Can not calculate	1593	Not Reported/ Can not calculate	Not Reported/ Can not calculate	Not Reported/ Can not calculate	Not Reported/ Can not calculate	Not Reported/ Can not calculate	Not Reported/ Can not calculate	Not Reported/ Can not calculate	#VALUE!	#VALUE!	2003 Single-Wall Carbon Nanotube Films					2	-1.04576	-0.0457575	-1	1.47712
Aligned Few-wall CNTs	0.0179936	Not Reported/ Can not calculate	Not Reported/ Can not calculate	Not Reported/ Can not calculate	Not Reported/ Can not calculate	Not Reported/ Can not calculate	Not Reported/ Can not calculate	Not Reported/ Can not calculate	Not Reported/ Can not calculate	Not Reported/ Can not calculate		No	Not Reported/ Can not calculate	Not Reported/ Can not calculate	Not Reported/ Can not calculate		Not Reported/ Can not calculate	Not Reported/ Can not calculate	Not Reported/ Can not calculate	Not Reported/ Can not calculate	20200513	Annealed 76% stretch	2004	Liquid Extrusion	Annealed			Unsorted	Not Reported/ Can not calculate	Not Reported/ Can not calculate	Not Reported/ Can not calculate	Not Reported/ Can not calculate	13.4717	0.51114	0.0943022	0.0110437	0.00555752	0.0108728	0.0589331	2004 Correlation of properties with preferred orientation in coagulated and stretch-aligned single-wall carbon nanotubes					3	-1.74488	#VALUE!	#VALUE!	#VALUE!
Aligned Few-wall CNTs	Not Reported/ Can not calculate	Not Reported/ Can not calculate	Not Reported/ Can not calculate	Not Reported/ Can not calculate	Not Reported/ Can not calculate	Not Reported/ Can not calculate	Not Reported/ Can not calculate	Not Reported/ Can not calculate	Not Reported/ Can not calculate	Not Reported/ Can not calculate	Not Reported/ Can not calculate	No	Not Reported/ Can not calculate	Not Reported/ Can not calculate	Not Reported/ Can not calculate		Not Reported/ Can not calculate	Not Reported/ Can not calculate	Not Reported/ Can not calculate	Not Reported/ Can not calculate	20200513	Annealed 58.4% stretch	2004	Liquid Extrusion	Annealed			Unsorted	Not Reported/ Can not calculate	Not Reported/ Can not calculate	10	Not Reported/ Can not calculate	Not Reported/ Can not calculate	Not Reported/ Can not calculate	Not Reported/ Can not calculate	Not Reported/ Can not calculate	Not Reported/ Can not calculate	#VALUE!	#VALUE!	2004 Correlation of properties with preferred orientation in coagulated and stretch-aligned single-wall carbon nanotubes					3	#VALUE!	#VALUE!	#VALUE!	#VALUE!
Aligned Few-wall CNTs	Not Reported/ Can not calculate	Not Reported/ Can not calculate	Not Reported/ Can not calculate	Not Reported/ Can not calculate	Not Reported/ Can not calculate	Not Reported/ Can not calculate	Not Reported/ Can not calculate	Not Reported/ Can not calculate	Not Reported/ Can not calculate	Not Reported/ Can not calculate	Not Reported/ Can not calculate	No	Not Reported/ Can not calculate	Not Reported/ Can not calculate	Not Reported/ Can not calculate		Not Reported/ Can not calculate	Not Reported/ Can not calculate	Not Reported/ Can not calculate	Not Reported/ Can not calculate	20200513	Annealed 21.5% stretch	2004	Liquid Extrusion	Annealed			Unsorted	Not Reported/ Can not calculate	Not Reported/ Can not calculate	4	Not Reported/ Can not calculate	Not Reported/ Can not calculate	Not Reported/ Can not calculate	Not Reported/ Can not calculate	Not Reported/ Can not calculate	Not Reported/ Can not calculate	#VALUE!	#VALUE!	2004 Correlation of properties with preferred orientation in coagulated and stretch-aligned single-wall carbon nanotubes					3	#VALUE!	#VALUE!	#VALUE!	#VALUE!
Aligned Few-wall CNTs	Not clear what fibers they are referring to	Not Reported/ Can not calculate	Not Reported/ Can not calculate	Not Reported/ Can not calculate	Not Reported/ Can not calculate	Not Reported/ Can not calculate	11	SEM FFT	Not Reported/ Can not calculate	Not Reported/ Can not calculate	#VALUE!	No	Not clear what fibers they are referring to	Not clear what fibers they are referring to	Not clear what fibers they are referring to		Not Reported/ Can not calculate	Not Reported/ Can not calculate	1.6--3.5	2.55	20200510	Floating Cat	2004	Floating Catalyst	As-is			Unsorted	Not Reported/ Can not calculate	Not Reported/ Can not calculate	Not Reported/ Can not calculate	Not Reported/ Can not calculate	Not Reported/ Can not calculate	Not Reported/ Can not calculate	Not Reported/ Can not calculate	Not Reported/ Can not calculate	Not Reported/ Can not calculate	#VALUE!	#VALUE!	2004 Direct Spinning of Carbon Nanotube Fibers from Chemical Vapor Deposition Synthesis					1	#VALUE!	#VALUE!	#VALUE!	#VALUE!
Unaligned Few-wall CNTs	0.35	Not Reported/ Can not calculate	Not Reported/ Can not calculate	Not Reported/ Can not calculate	Not Reported/ Can not calculate	Not Reported/ Can not calculate	Not Reported/ Can not calculate	Not Reported/ Can not calculate	Not Reported/ Can not calculate	Not Reported/ Can not calculate	#VALUE!	Yes	11	Not Reported/ Can not calculate	0.66		3.85	Not Reported/ Can not calculate	Not Reported/ Can not calculate	Not Reported/ Can not calculate	20200511	SoCL2 Doped HipCo	2004	Buckypaper	Doped	SOCl2	0.07	Unsorted	Not Reported/ Can not calculate	1606.5	Not Reported/ Can not calculate	Not Reported/ Can not calculate	1.27102	1.27102	1.19213	0.968597	0.994148	0.782166	0.833926	2004 Effect of SOCl2 Treatment on Electrical and Mechanical Properties of Single-Wall Carbon Nanotube Networks					6	-0.455932	#VALUE!	#VALUE!	1.04139
Unaligned Few-wall CNTs	0.07	Not Reported/ Can not calculate	Not Reported/ Can not calculate	Not Reported/ Can not calculate	Not Reported/ Can not calculate	Not Reported/ Can not calculate	Not Reported/ Can not calculate	Not Reported/ Can not calculate	Not Reported/ Can not calculate	Not Reported/ Can not calculate	#VALUE!	No	37	Not Reported/ Can not calculate	0.95		2.59	Not Reported/ Can not calculate	Not Reported/ Can not calculate	Not Reported/ Can not calculate	20200511	Pristine HipCo	2004	Buckypaper	As-is			Unsorted	Not Reported/ Can not calculate	1587.7	Not Reported/ Can not calculate	Not Reported/ Can not calculate	2.49838	2.49838	2.02012	1.11729	0.994148	0.397917	0.492124	2004 Effect of SOCl2 Treatment on Electrical and Mechanical Properties of Single-Wall Carbon Nanotube Networks					6	-1.1549	#VALUE!	#VALUE!	1.5682
Unaligned Few-wall CNTs	0.12	Not Reported/ Can not calculate	Not Reported/ Can not calculate	Not Reported/ Can not calculate	Not Reported/ Can not calculate	Not Reported/ Can not calculate	Not Reported/ Can not calculate	Not Reported/ Can not calculate	Not Reported/ Can not calculate	Not Reported/ Can not calculate	#VALUE!	Yes	Not Reported/ Can not calculate	Not Reported/ Can not calculate	Not Reported/ Can not calculate		Not Reported/ Can not calculate	Not Reported/ Can not calculate	Not Reported/ Can not calculate	Not Reported/ Can not calculate	20200511	SoCL2 Doped Laser Ablation	2004	Buckypaper	Doped	SOCl2	0.037	Unsorted	Not Reported/ Can not calculate	1598.5	Not Reported/ Can not calculate	Not Reported/ Can not calculate	Not Reported/ Can not calculate	Not Reported/ Can not calculate	Not Reported/ Can not calculate	Not Reported/ Can not calculate	Not Reported/ Can not calculate	#VALUE!	#VALUE!	2004 Effect of SOCl2 Treatment on Electrical and Mechanical Properties of Single-Wall Carbon Nanotube Networks					6	-0.920819	#VALUE!	#VALUE!	#VALUE!
Unaligned Few-wall CNTs	0.037	Not Reported/ Can not calculate	Not Reported/ Can not calculate	Not Reported/ Can not calculate	Not Reported/ Can not calculate	Not Reported/ Can not calculate	Not Reported/ Can not calculate	Not Reported/ Can not calculate	Not Reported/ Can not calculate	Not Reported/ Can not calculate	#VALUE!	No	Not Reported/ Can not calculate	Not Reported/ Can not calculate	Not Reported/ Can not calculate		Not Reported/ Can not calculate	Not Reported/ Can not calculate	Not Reported/ Can not calculate	Not Reported/ Can not calculate	20200511	Pristine Laser Ablation	2004	Buckypaper	As-is			Unsorted	Not Reported/ Can not calculate	1589.7	Not Reported/ Can not calculate	Not Reported/ Can not calculate	Not Reported/ Can not calculate	Not Reported/ Can not calculate	Not Reported/ Can not calculate	Not Reported/ Can not calculate	Not Reported/ Can not calculate	#VALUE!	#VALUE!	2004 Effect of SOCl2 Treatment on Electrical and Mechanical Properties of Single-Wall Carbon Nanotube Networks					6	-1.4318	#VALUE!	#VALUE!	#VALUE!
Unaligned Few-wall CNTs	0.096	Not Reported/ Can not calculate	Not Reported/ Can not calculate	Not Reported/ Can not calculate	Not Reported/ Can not calculate	Not Reported/ Can not calculate	Not Reported/ Can not calculate	Not Reported/ Can not calculate	Not Reported/ Can not calculate	Not Reported/ Can not calculate	#VALUE!	Yes	Not Reported/ Can not calculate	Not Reported/ Can not calculate	Not Reported/ Can not calculate		Not Reported/ Can not calculate	Not Reported/ Can not calculate	Not Reported/ Can not calculate	Not Reported/ Can not calculate	20200511	SoCL2 Doped Arc Discharge	2004	Buckypaper	Doped	SOCl2	0.024	Unsorted	Not Reported/ Can not calculate	Not Reported/ Can not calculate	Not Reported/ Can not calculate	Not Reported/ Can not calculate	Not Reported/ Can not calculate	Not Reported/ Can not calculate	Not Reported/ Can not calculate	Not Reported/ Can not calculate	Not Reported/ Can not calculate	#VALUE!	#VALUE!	2004 Effect of SOCl2 Treatment on Electrical and Mechanical Properties of Single-Wall Carbon Nanotube Networks					6	-1.01773	#VALUE!	#VALUE!	#VALUE!
Unaligned Few-wall CNTs	0.024	Not Reported/ Can not calculate	Not Reported/ Can not calculate	Not Reported/ Can not calculate	Not Reported/ Can not calculate	Not Reported/ Can not calculate	Not Reported/ Can not calculate	Not Reported/ Can not calculate	Not Reported/ Can not calculate	Not Reported/ Can not calculate	#VALUE!	No	Not Reported/ Can not calculate	Not Reported/ Can not calculate	Not Reported/ Can not calculate		Not Reported/ Can not calculate	Not Reported/ Can not calculate	Not Reported/ Can not calculate	Not Reported/ Can not calculate	20200511	Pristine Arc Discharge	2004	Buckypaper	As-is			Unsorted	Not Reported/ Can not calculate	Not Reported/ Can not calculate	Not Reported/ Can not calculate	Not Reported/ Can not calculate	Not Reported/ Can not calculate	Not Reported/ Can not calculate	Not Reported/ Can not calculate	Not Reported/ Can not calculate	Not Reported/ Can not calculate	#VALUE!	#VALUE!	2004 Effect of SOCl2 Treatment on Electrical and Mechanical Properties of Single-Wall Carbon Nanotube Networks					6	-1.61979	#VALUE!	#VALUE!	#VALUE!
Aligned Few-wall CNTs	0.5	1.11	0.45045	Not Reported/ Can not calculate	20	Raman G peak anisotropy	32.1	X ray	Not Reported/ Can not calculate	Not Reported/ Can not calculate	#VALUE!	Yes	116	0.104	120		58	0.0468468	1	1	20200510	Early Rice paper neat, X ray value is for a swelled sulfuric acid sample although compaired to the annealed samle it does not appear acid changes the FWHM much	2004	Liquid Extrusion	As-is			Unsorted	52.7	Not Reported/ Can not calculate	21	Not Reported/ Can not calculate	Not Reported/ Can not calculate	Not Reported/ Can not calculate	Not Reported/ Can not calculate	Not Reported/ Can not calculate	Not Reported/ Can not calculate	#VALUE!	#VALUE!	2004 Macroscopic, Neat, Single-Walled Carbon Nanotube Fibers					2	-0.30103	0.045323	-0.346353	2.06446
Aligned Few-wall CNTs	0.05	Not Reported/ Can not calculate	Not Reported/ Can not calculate	Not Reported/ Can not calculate	Not Reported/ Can not calculate	Not Reported/ Can not calculate	31	X ray	Not Reported/ Can not calculate			No	Not Reported/ Can not calculate	Not Reported/ Can not calculate	Not Reported/ Can not calculate		Not Reported/ Can not calculate	Not Reported/ Can not calculate	1	1	20200525	Early Rice paper annealed	2004	Liquid Extrusion	Annealed			Unsorted	Not Reported/ Can not calculate	Not Reported/ Can not calculate	Not Reported/ Can not calculate	Not Reported/ Can not calculate	Not Reported/ Can not calculate	Not Reported/ Can not calculate	Not Reported/ Can not calculate	Not Reported/ Can not calculate	Not Reported/ Can not calculate	#VALUE!	#VALUE!	2004 Macroscopic, Neat, Single-Walled Carbon Nanotube Fibers					2	-1.30103	#VALUE!	#VALUE!	#VALUE!
Aligned Few-wall CNTs	0.15625	Not Reported/ Can not calculate	Not Reported/ Can not calculate	Not Reported/ Can not calculate	Not Reported/ Can not calculate	Not Reported/ Can not calculate	63	X ray	Not Reported/ Can not calculate	514.5		Yes	Not Reported/ Can not calculate	Not Reported/ Can not calculate	Not Reported/ Can not calculate		Not Reported/ Can not calculate	Not Reported/ Can not calculate	Not Reported/ Can not calculate	Not Reported/ Can not calculate	20200509	A	2004	Liquid Extrusion	As-is Doped via acid			Unsorted	220	Not Reported/ Can not calculate	5	197	0.669007	Not Reported/ Can not calculate	Not Reported/ Can not calculate	0.669007	0.642522	#VALUE!	#VALUE!	2004 Single wall carbon nanotube fibers extruded from super-acid suspensions: Preferred orientation, electrical, and thermal transport					6	-0.80618	#VALUE!	#VALUE!	#VALUE!
Aligned Few-wall CNTs	0.0123457	Not Reported/ Can not calculate	Not Reported/ Can not calculate	Not Reported/ Can not calculate	Not Reported/ Can not calculate	Not Reported/ Can not calculate	64	X ray	Not Reported/ Can not calculate	514.5		No	Not Reported/ Can not calculate	Not Reported/ Can not calculate	Not Reported/ Can not calculate		Not Reported/ Can not calculate	Not Reported/ Can not calculate	Not Reported/ Can not calculate	Not Reported/ Can not calculate	20200509	Annealed A	2004	Liquid Extrusion	Annealed			Unsorted	220	Not Reported/ Can not calculate	5	Not Reported/ Can not calculate	30.5131	Not Reported/ Can not calculate	Not Reported/ Can not calculate	14.7979	8.02056	#VALUE!	#VALUE!	2004 Single wall carbon nanotube fibers extruded from super-acid suspensions: Preferred orientation, electrical, and thermal transport					6	-1.90849	#VALUE!	#VALUE!	#VALUE!
Aligned Few-wall CNTs	0.196078	Not Reported/ Can not calculate	Not Reported/ Can not calculate	Not Reported/ Can not calculate	Not Reported/ Can not calculate	Not Reported/ Can not calculate	55	X ray	Not Reported/ Can not calculate	514.5		Yes	Not Reported/ Can not calculate	Not Reported/ Can not calculate	Not Reported/ Can not calculate		Not Reported/ Can not calculate	Not Reported/ Can not calculate	Not Reported/ Can not calculate	Not Reported/ Can not calculate	20200509	C	2004	Liquid Extrusion	As-is Doped via acid			Unsorted	110	Not Reported/ Can not calculate	Not Reported/ Can not calculate	215.5	0.801877	0.774865	0.712179	0.551857	0.512958	0.661996	0.720265	2004 Single wall carbon nanotube fibers extruded from super-acid suspensions: Preferred orientation, electrical, and thermal transport					6	-0.70757	#VALUE!	#VALUE!	#VALUE!
Aligned Few-wall CNTs	0.0181488	Not Reported/ Can not calculate	Not Reported/ Can not calculate	Not Reported/ Can not calculate	Not Reported/ Can not calculate	Not Reported/ Can not calculate	54	X ray	Not Reported/ Can not calculate	514.5		No	Not Reported/ Can not calculate	Not Reported/ Can not calculate	Not Reported/ Can not calculate		Not Reported/ Can not calculate	Not Reported/ Can not calculate	Not Reported/ Can not calculate	Not Reported/ Can not calculate	20200509	Annealed C	2004	Liquid Extrusion	Annealed			Unsorted	110	Not Reported/ Can not calculate	19	Not Reported/ Can not calculate	333.598	174.272	53.778	9.78563	5.39354	0.030949	0.100293	2004 Single wall carbon nanotube fibers extruded from super-acid suspensions: Preferred orientation, electrical, and thermal transport					6	-1.74115	#VALUE!	#VALUE!	#VALUE!
Aligned Few-wall CNTs	0.4	Not Reported/ Can not calculate	Not Reported/ Can not calculate	Not Reported/ Can not calculate	Not Reported/ Can not calculate	Not Reported/ Can not calculate	45	X ray	Not Reported/ Can not calculate	514.5		Yes	Not Reported/ Can not calculate	Not Reported/ Can not calculate	Not Reported/ Can not calculate		Not Reported/ Can not calculate	Not Reported/ Can not calculate	Not Reported/ Can not calculate	Not Reported/ Can not calculate	20200509	B	2004	Liquid Extrusion	As-is Doped via acid			Unsorted	60	1594.6	Not Reported/ Can not calculate	200.95	0.393374	0.355241	0.323547	0.248138	0.23961	0.6745	0.740573	2004 Single wall carbon nanotube fibers extruded from super-acid suspensions: Preferred orientation, electrical, and thermal transport					6	-0.39794	#VALUE!	#VALUE!	#VALUE!
Aligned Few-wall CNTs	0.0381679	Not Reported/ Can not calculate	Not Reported/ Can not calculate	Not Reported/ Can not calculate	Not Reported/ Can not calculate	Not Reported/ Can not calculate	43	X ray	Not Reported/ Can not calculate	514.5		No	Not Reported/ Can not calculate	Not Reported/ Can not calculate	Not Reported/ Can not calculate		Not Reported/ Can not calculate	Not Reported/ Can not calculate	Not Reported/ Can not calculate	Not Reported/ Can not calculate	20200509	Annealed B	2004	Liquid Extrusion	Annealed			Unsorted	60	1588.2	17	Not Reported/ Can not calculate	228.531	30.646	11.6287	2.82977	1.76374	0.0575521	0.151672	2004 Single wall carbon nanotube fibers extruded from super-acid suspensions: Preferred orientation, electrical, and thermal transport					6	-1.4183	#VALUE!	#VALUE!	#VALUE!
Unaligned Few-wall CNTs	0.01	Not Reported/ Can not calculate	Not Reported/ Can not calculate	Not Reported/ Can not calculate	Not Reported/ Can not calculate	Not Reported/ Can not calculate	Not Reported/ Can not calculate	Not Reported/ Can not calculate		632		No	Not Reported/ Can not calculate	Not Reported/ Can not calculate	Not Reported/ Can not calculate		Not Reported/ Can not calculate	Not Reported/ Can not calculate	1.36	1.36	20200509	PLV	2005	Buckypaper	As-is			Unsorted	Not Reported/ Can not calculate	1587.3	Not Reported/ Can not calculate	248	57.2841	32.389	20.2413	9.87027	8.22117	0.253826	0.406159	2005 Charge transfer and Fermi level shift in p-doped single-walled carbon nanotubes					3	-2	#VALUE!	#VALUE!	#VALUE!
Unaligned Few-wall CNTs	0.0714	Not Reported/ Can not calculate	Not Reported/ Can not calculate	Not Reported/ Can not calculate	Not Reported/ Can not calculate	Not Reported/ Can not calculate	Not Reported/ Can not calculate	Not Reported/ Can not calculate		632		Yes	Not Reported/ Can not calculate	Not Reported/ Can not calculate	Not Reported/ Can not calculate		Not Reported/ Can not calculate	Not Reported/ Can not calculate	1.36	1.36	20200509	PLV nitric acid doped	2005	Buckypaper	Doped	HNO3	0.01	Unsorted	Not Reported/ Can not calculate	1591.5	Not Reported/ Can not calculate	128	1.92112	1.79969	1.67133	1.39816		0	0	2005 Charge transfer and Fermi level shift in p-doped single-walled carbon nanotubes					3	-1.1463	#VALUE!	#VALUE!	#VALUE!
Unaligned Few-wall CNTs	0.098	Not Reported/ Can not calculate	Not Reported/ Can not calculate	Not Reported/ Can not calculate	Not Reported/ Can not calculate	Not Reported/ Can not calculate	Not Reported/ Can not calculate	Not Reported/ Can not calculate		632		Yes	Not Reported/ Can not calculate	Not Reported/ Can not calculate	Not Reported/ Can not calculate		Not Reported/ Can not calculate	Not Reported/ Can not calculate	1.36	1.36	20200509	PLV sulfuric acid doped	2005	Buckypaper	Doped	H2SO4	0.01	Unsorted	Not Reported/ Can not calculate	1603.5	Not Reported/ Can not calculate	100	1.01756	1.00436	0.987027	0.916627	1.01756	1.01314	1.03094	2005 Charge transfer and Fermi level shift in p-doped single-walled carbon nanotubes					3	-1.00877	#VALUE!	#VALUE!	#VALUE!
Unaligned Few-wall CNTs	0.3	Not Reported/ Can not calculate	Not Reported/ Can not calculate	Not Reported/ Can not calculate	Not Reported/ Can not calculate	Not Reported/ Can not calculate	Not Reported/ Can not calculate	Not Reported/ Can not calculate	Not Reported/ Can not calculate	632	#VALUE!	Yes	Not Reported/ Can not calculate	Not Reported/ Can not calculate	Not Reported/ Can not calculate		Not Reported/ Can not calculate	Not Reported/ Can not calculate	Not Reported/ Can not calculate	Not Reported/ Can not calculate	20200511	SoCL2 Doped	2005	Buckypaper	Doped	SOCl2	0.055	Unsorted	Not Reported/ Can not calculate	1607.2	Not Reported/ Can not calculate	228	1.66667	1.66667	1.47407	1.06077	1	0.6	0.678392	2005 Effect of Chemical Treatment on Electrical Conductivity, Infrared Absorption, and Raman Spectra of Single-Walled Carbon Nanotubes					5	-0.522879	#VALUE!	#VALUE!	#VALUE!
Unaligned Few-wall CNTs	0.055	Not Reported/ Can not calculate	Not Reported/ Can not calculate	Not Reported/ Can not calculate	Not Reported/ Can not calculate	Not Reported/ Can not calculate	Not Reported/ Can not calculate	Not Reported/ Can not calculate	Not Reported/ Can not calculate	632	#VALUE!	No	Not Reported/ Can not calculate	Not Reported/ Can not calculate	Not Reported/ Can not calculate		Not Reported/ Can not calculate	Not Reported/ Can not calculate	Not Reported/ Can not calculate	Not Reported/ Can not calculate	20200511	As-is	2005	Buckypaper	As-is			Unsorted	Not Reported/ Can not calculate	1588.01	Not Reported/ Can not calculate	228	2.10119	2.10119	1.7787	1.1107	0.998331	0.475125	0.561269	2005 Effect of Chemical Treatment on Electrical Conductivity, Infrared Absorption, and Raman Spectra of Single-Walled Carbon Nanotubes					5	-1.25964	#VALUE!	#VALUE!	#VALUE!
Unaligned Few-wall CNTs	0.09	Not Reported/ Can not calculate	Not Reported/ Can not calculate	Not Reported/ Can not calculate	Not Reported/ Can not calculate	Not Reported/ Can not calculate	Not Reported/ Can not calculate	Not Reported/ Can not calculate	Not Reported/ Can not calculate	632		Yes	Not Reported/ Can not calculate	Not Reported/ Can not calculate	Not Reported/ Can not calculate		Not Reported/ Can not calculate	Not Reported/ Can not calculate	Not Reported/ Can not calculate	Not Reported/ Can not calculate	20200511	H2SO4 doped	2005	Buckypaper	Doped	H2SO4	0.055	Unsorted	Not Reported/ Can not calculate	1590.23	Not Reported/ Can not calculate	Not Reported/ Can not calculate	Not Reported/ Can not calculate	Not Reported/ Can not calculate	Not Reported/ Can not calculate	Not Reported/ Can not calculate	Not Reported/ Can not calculate	#VALUE!	#VALUE!	2005 Effect of Chemical Treatment on Electrical Conductivity, Infrared Absorption, and Raman Spectra of Single-Walled Carbon Nanotubes					5	-1.04576	#VALUE!	#VALUE!	#VALUE!
Unaligned Few-wall CNTs	0.145	Not Reported/ Can not calculate	Not Reported/ Can not calculate	Not Reported/ Can not calculate	Not Reported/ Can not calculate	Not Reported/ Can not calculate	Not Reported/ Can not calculate	Not Reported/ Can not calculate	Not Reported/ Can not calculate	632		Yes	Not Reported/ Can not calculate	Not Reported/ Can not calculate	Not Reported/ Can not calculate		Not Reported/ Can not calculate	Not Reported/ Can not calculate	Not Reported/ Can not calculate	Not Reported/ Can not calculate	20200511	Iodine doped	2005	Buckypaper	Doped	I2	0.055	Unsorted	Not Reported/ Can not calculate	1591.81	Not Reported/ Can not calculate	Not Reported/ Can not calculate	2.33229	2.33229	1.93402	1.14122	0.999332	0.428476	0.516711	2005 Effect of Chemical Treatment on Electrical Conductivity, Infrared Absorption, and Raman Spectra of Single-Walled Carbon Nanotubes					5	-0.838632	#VALUE!	#VALUE!	#VALUE!
Unaligned Few-wall CNTs	0.146	Not Reported/ Can not calculate	Not Reported/ Can not calculate	Not Reported/ Can not calculate	Not Reported/ Can not calculate	Not Reported/ Can not calculate	Not Reported/ Can not calculate	Not Reported/ Can not calculate	Not Reported/ Can not calculate	632		Yes	Not Reported/ Can not calculate	Not Reported/ Can not calculate	Not Reported/ Can not calculate		Not Reported/ Can not calculate	Not Reported/ Can not calculate	Not Reported/ Can not calculate	Not Reported/ Can not calculate	20200511	H2SO3 doped	2005	Buckypaper	Doped	H2SO3	0.055	Unsorted	Not Reported/ Can not calculate	1595.29	Not Reported/ Can not calculate	Not Reported/ Can not calculate	Not Reported/ Can not calculate	Not Reported/ Can not calculate	Not Reported/ Can not calculate	Not Reported/ Can not calculate	Not Reported/ Can not calculate	#VALUE!	#VALUE!	2005 Effect of Chemical Treatment on Electrical Conductivity, Infrared Absorption, and Raman Spectra of Single-Walled Carbon Nanotubes					5	-0.835647	#VALUE!	#VALUE!	#VALUE!
Individual Multiwall CNTs	0.653	2.1	0.310952	Not Reported/ Can not calculate	Not Reported/ Can not calculate	Not Reported/ Can not calculate	Not Reported/ Can not calculate	Not Reported/ Can not calculate	Not Reported/ Can not calculate	Not Reported/ Can not calculate	#VALUE!	No	Not Reported/ Can not calculate	Not Reported/ Can not calculate	Not Reported/ Can not calculate		Not Reported/ Can not calculate	Not Reported/ Can not calculate	46	46	20200524	Conductivity derived from their numbers, they state contact resistance is low and in the diffusive regeme, density estimated 2.1 g/cm3	2005	Individual MWCNT	As-is			Unsorted	Not Reported/ Can not calculate	Not Reported/ Can not calculate	650	Not Reported/ Can not calculate	Not Reported/ Can not calculate	Not Reported/ Can not calculate	Not Reported/ Can not calculate	Not Reported/ Can not calculate	Not Reported/ Can not calculate	#VALUE!	#VALUE!	2005 Measurement of thermal conductivity of individual multiwalled carbon nanotubes by the 3-_x0001_ method					2	-0.185087	0.322219	-0.507306	#VALUE!
Individual Multiwall CNTs	0.602	2.1	0.286667	Not Reported/ Can not calculate	Not Reported/ Can not calculate	Not Reported/ Can not calculate	Not Reported/ Can not calculate	Not Reported/ Can not calculate	Not Reported/ Can not calculate	Not Reported/ Can not calculate	#VALUE!	No	Not Reported/ Can not calculate	Not Reported/ Can not calculate	Not Reported/ Can not calculate		Not Reported/ Can not calculate	Not Reported/ Can not calculate	42	42	20200524	Conductivity derived from their numbers, they state contact resistance is low and in the diffusive regeme, density estimated 2.1 g/cm3	2005	Individual MWCNT	As-is			Unsorted	Not Reported/ Can not calculate	Not Reported/ Can not calculate	830	Not Reported/ Can not calculate	Not Reported/ Can not calculate	Not Reported/ Can not calculate	Not Reported/ Can not calculate	Not Reported/ Can not calculate	Not Reported/ Can not calculate	#VALUE!	#VALUE!	2005 Measurement of thermal conductivity of individual multiwalled carbon nanotubes by the 3-_x0001_ method					2	-0.220404	0.322219	-0.542623	#VALUE!
Individual Multiwall CNTs	Not Reported/ Can not calculate	2.1	Not Reported/ Can not calculate	Not Reported/ Can not calculate	Not Reported/ Can not calculate	Not Reported/ Can not calculate	Not Reported/ Can not calculate	Not Reported/ Can not calculate	Not Reported/ Can not calculate	Not Reported/ Can not calculate	Not Reported/ Can not calculate	No	Not Reported/ Can not calculate	Not Reported/ Can not calculate	Not Reported/ Can not calculate		Not Reported/ Can not calculate	Not Reported/ Can not calculate	28.2211	28.2211	20200514	Density estimated 2.1 g/cm3	2005	Not Reported/ Can not calculate	Not Reported/ Can not calculate			Unsorted	Not Reported/ Can not calculate	Not Reported/ Can not calculate	489.443	Not Reported/ Can not calculate	Not Reported/ Can not calculate	Not Reported/ Can not calculate	Not Reported/ Can not calculate	Not Reported/ Can not calculate	Not Reported/ Can not calculate	#VALUE!	#VALUE!	2005 Measuring the Thermal Conductivity of a Single Carbon Nanotube					3	#VALUE!	0.322219	#VALUE!	#VALUE!
Individual Multiwall CNTs	Not Reported/ Can not calculate	2.1	Not Reported/ Can not calculate	Not Reported/ Can not calculate	Not Reported/ Can not calculate	Not Reported/ Can not calculate	Not Reported/ Can not calculate	Not Reported/ Can not calculate	Not Reported/ Can not calculate	Not Reported/ Can not calculate	Not Reported/ Can not calculate	No	Not Reported/ Can not calculate	Not Reported/ Can not calculate	Not Reported/ Can not calculate		Not Reported/ Can not calculate	Not Reported/ Can not calculate	16.1313	16.1313	20200514	Density estimated 2.1 g/cm3	2005	Not Reported/ Can not calculate	Not Reported/ Can not calculate			Unsorted	Not Reported/ Can not calculate	Not Reported/ Can not calculate	1637.24	Not Reported/ Can not calculate	Not Reported/ Can not calculate	Not Reported/ Can not calculate	Not Reported/ Can not calculate	Not Reported/ Can not calculate	Not Reported/ Can not calculate	#VALUE!	#VALUE!	2005 Measuring the Thermal Conductivity of a Single Carbon Nanotube					3	#VALUE!	0.322219	#VALUE!	#VALUE!
Individual Multiwall CNTs	Not Reported/ Can not calculate	2.1	Not Reported/ Can not calculate	Not Reported/ Can not calculate	Not Reported/ Can not calculate	Not Reported/ Can not calculate	Not Reported/ Can not calculate	Not Reported/ Can not calculate	Not Reported/ Can not calculate	Not Reported/ Can not calculate	Not Reported/ Can not calculate	No	Not Reported/ Can not calculate	Not Reported/ Can not calculate	Not Reported/ Can not calculate		Not Reported/ Can not calculate	Not Reported/ Can not calculate	9.82729	9.82729	20200514	Density estimated 2.1 g/cm3	2005	Not Reported/ Can not calculate	Not Reported/ Can not calculate			Unsorted	Not Reported/ Can not calculate	Not Reported/ Can not calculate	2067.18	Not Reported/ Can not calculate	Not Reported/ Can not calculate	Not Reported/ Can not calculate	Not Reported/ Can not calculate	Not Reported/ Can not calculate	Not Reported/ Can not calculate	#VALUE!	#VALUE!	2005 Measuring the Thermal Conductivity of a Single Carbon Nanotube					3	#VALUE!	0.322219	#VALUE!	#VALUE!
Aligned Few-wall CNTs	0.333333	Not Reported/ Can not calculate	Not Reported/ Can not calculate	Not Reported/ Can not calculate	Not Reported/ Can not calculate	Not Reported/ Can not calculate	44	X ray	Not Reported/ Can not calculate	Not Reported/ Can not calculate	#VALUE!	Yes	Not Reported/ Can not calculate	Not Reported/ Can not calculate	Not Reported/ Can not calculate		Not Reported/ Can not calculate	Not Reported/ Can not calculate	1.2--1.4	1.3	20200508	Doped in terms of acid extrusion	2005	Liquid Extrusion				Unsorted	Not Reported/ Can not calculate	Not Reported/ Can not calculate	Not Reported/ Can not calculate	Not Reported/ Can not calculate	0.43401	0.401945	0.372249	0.290068	0.279147	0.694491	0.749894	2005 Metal-insulator transition in doped single-wall carbon nanotubes					7	-0.477121	#VALUE!	#VALUE!	#VALUE!
Aligned Few-wall CNTs	0.02	Not Reported/ Can not calculate	Not Reported/ Can not calculate	Not Reported/ Can not calculate	Not Reported/ Can not calculate	Not Reported/ Can not calculate	Not Reported/ Can not calculate	Not Reported/ Can not calculate	Not Reported/ Can not calculate	Not Reported/ Can not calculate	#VALUE!	No	Not Reported/ Can not calculate	Not Reported/ Can not calculate	Not Reported/ Can not calculate		Not Reported/ Can not calculate	Not Reported/ Can not calculate	1.2--1.4	1.3	20200508	Dedoped	2005	Liquid Extrusion	Dedeoped			Unsorted	Not Reported/ Can not calculate	Not Reported/ Can not calculate	Not Reported/ Can not calculate	Not Reported/ Can not calculate	3514.26	215.443	57.8762	8.99843	4.59727	0.0213386	0.0794328	2005 Metal-insulator transition in doped single-wall carbon nanotubes					7	-1.69897	#VALUE!	#VALUE!	#VALUE!
Aligned Few-wall CNTs	0.0561073	Not Reported/ Can not calculate	Not Reported/ Can not calculate	Not Reported/ Can not calculate	Not Reported/ Can not calculate	Not Reported/ Can not calculate	Not Reported/ Can not calculate	Not Reported/ Can not calculate	Not Reported/ Can not calculate	Not Reported/ Can not calculate		No	Not Reported/ Can not calculate	Not Reported/ Can not calculate	Not Reported/ Can not calculate		Not Reported/ Can not calculate	Not Reported/ Can not calculate	1.2--1.4	1.3	20200719	Dedoped	2005	Liquid Extrusion	Dedeoped			Unsorted	Not Reported/ Can not calculate	Not Reported/ Can not calculate	Not Reported/ Can not calculate	Not Reported/ Can not calculate	38.3985	17.6628	8.73326	2.74926	1.7823	0.100907	0.204082	2005 Metal-insulator transition in doped single-wall carbon nanotubes					7	-1.25098	#VALUE!	#VALUE!	#VALUE!
Unaligned Few-wall CNTs	0.166667	Not Reported/ Can not calculate	Not Reported/ Can not calculate	Not Reported/ Can not calculate	Not Reported/ Can not calculate	Not Reported/ Can not calculate	Not Reported/ Can not calculate	Not Reported/ Can not calculate	Not Reported/ Can not calculate	Not Reported/ Can not calculate	#VALUE!	Yes	Not Reported/ Can not calculate	Not Reported/ Can not calculate	Not Reported/ Can not calculate		Not Reported/ Can not calculate	Not Reported/ Can not calculate	Not Reported/ Can not calculate	Not Reported/ Can not calculate	20200511	Doped Buckypaper	2005	Buckypaper	H2SO4	H2SO4		Unsorted	Not Reported/ Can not calculate	Not Reported/ Can not calculate	Not Reported/ Can not calculate	Not Reported/ Can not calculate	1.01937	0.953162	0.874312	0.694491	0.63704	0.668344	0.728618	2005 Metal-insulator transition in doped single-wall carbon nanotubes					7	-0.778151	#VALUE!	#VALUE!	#VALUE!
Unaligned Few-wall CNTs	0.0111111	Not Reported/ Can not calculate	Not Reported/ Can not calculate	Not Reported/ Can not calculate	Not Reported/ Can not calculate	Not Reported/ Can not calculate	Not Reported/ Can not calculate	Not Reported/ Can not calculate	Not Reported/ Can not calculate	Not Reported/ Can not calculate	#VALUE!	No	Not Reported/ Can not calculate	Not Reported/ Can not calculate	Not Reported/ Can not calculate		Not Reported/ Can not calculate	Not Reported/ Can not calculate	Not Reported/ Can not calculate	Not Reported/ Can not calculate	20200511	Dedoped Buckypaper	2005	Buckypaper	Dedoped			Unsorted	Not Reported/ Can not calculate	Not Reported/ Can not calculate	Not Reported/ Can not calculate	Not Reported/ Can not calculate	8912.51	383.119	98.0995	15.8489	8.65964	0.022603	0.0882741	2005 Metal-insulator transition in doped single-wall carbon nanotubes					7	-1.95424	#VALUE!	#VALUE!	#VALUE!
Unaligned Few-wall CNTs	0.140935	Not Reported/ Can not calculate	Not Reported/ Can not calculate	Not Reported/ Can not calculate	Not Reported/ Can not calculate	Not Reported/ Can not calculate	Not Reported/ Can not calculate	Not Reported/ Can not calculate	Not Reported/ Can not calculate	Not Reported/ Can not calculate		Yes	Not Reported/ Can not calculate	Not Reported/ Can not calculate	Not Reported/ Can not calculate		Not Reported/ Can not calculate	Not Reported/ Can not calculate	Not Reported/ Can not calculate	Not Reported/ Can not calculate	20200719	made with H2SO4, rinsed out with acetone	2005	Buckypaper	As-is			Unsorted	Not Reported/ Can not calculate	Not Reported/ Can not calculate	Not Reported/ Can not calculate	Not Reported/ Can not calculate	2.21359	1.54254	1.21976	0.79075	0.709546	0.459987	0.581709	2005 Metal-insulator transition in doped single-wall carbon nanotubes					7	-0.85098	#VALUE!	#VALUE!	#VALUE!
Mott minimum conductivity	0.05	Not Reported/ Can not calculate	Not Reported/ Can not calculate	Not Reported/ Can not calculate	Not Reported/ Can not calculate	Not Reported/ Can not calculate	Not Reported/ Can not calculate	Not Reported/ Can not calculate	Not Reported/ Can not calculate	Not Reported/ Can not calculate	Not Reported/ Can not calculate	No	Not Reported/ Can not calculate	Not Reported/ Can not calculate	Not Reported/ Can not calculate		Not Reported/ Can not calculate	Not Reported/ Can not calculate	Not Reported/ Can not calculate	Not Reported/ Can not calculate	20191229	Mott criterion for minimum metallic conductivity (from Vavro 2005)	2005	Not Reported/ Can not calculate	Not Reported/ Can not calculate			Not Reported/ Can not calculate	Not Reported/ Can not calculate	Not Reported/ Can not calculate	Not Reported/ Can not calculate	Not Reported/ Can not calculate	Not Reported/ Can not calculate	Not Reported/ Can not calculate	Not Reported/ Can not calculate	Not Reported/ Can not calculate	Not Reported/ Can not calculate	#VALUE!	#VALUE!	2005 Metal-insulator transition in doped single-wall carbon nanotubes					7	-1.30103	#VALUE!	#VALUE!	#VALUE!
Individual Multiwall CNTs	93 Very high conductivity for a very wide CNT, well beyond graphite, does not seem to be repeated in literature			Not Reported/ Can not calculate	Not Reported/ Can not calculate	Not Reported/ Can not calculate	Not Reported/ Can not calculate	Not Reported/ Can not calculate	Not Reported/ Can not calculate	Not Reported/ Can not calculate	#VALUE!	No	Not Reported/ Can not calculate	Not Reported/ Can not calculate	Not Reported/ Can not calculate		Not Reported/ Can not calculate	Not Reported/ Can not calculate	100	100	20200525	All walls electically connected	2005	Chemical Vapor Deposition	As-is			Unsorted	Not Reported/ Can not calculate	Not Reported/ Can not calculate	Not Reported/ Can not calculate	Not Reported/ Can not calculate	Not Reported/ Can not calculate	Not Reported/ Can not calculate	Not Reported/ Can not calculate	Not Reported/ Can not calculate	Not Reported/ Can not calculate	#VALUE!	#VALUE!	2005 Multichannel Ballistic Transport in Multiwall Carbon Nanotubes					1	#VALUE!	#NUM!	#NUM!	#VALUE!
Individual Multiwall CNTs	0.13	2.1	0.0619048	Not Reported/ Can not calculate	Not Reported/ Can not calculate	Not Reported/ Can not calculate	Not Reported/ Can not calculate	Not Reported/ Can not calculate	Not Reported/ Can not calculate	Not Reported/ Can not calculate		No	Not Reported/ Can not calculate	Not Reported/ Can not calculate	Not Reported/ Can not calculate		Not Reported/ Can not calculate	Not Reported/ Can not calculate	12	12	20200518	6 wall tube, sequentially broken, values estiamted-- All tubes are electrically connected, density estimated 2.1 g/cm3	2005	Not Reported/ Can not calculate	As-is	Not Reported/ Can not calculate	Not Reported/ Can not calculate	Unsorted	Not Reported/ Can not calculate	Not Reported/ Can not calculate	Not Reported/ Can not calculate	Not Reported/ Can not calculate	Not Reported/ Can not calculate	Not Reported/ Can not calculate	Not Reported/ Can not calculate	Not Reported/ Can not calculate	Not Reported/ Can not calculate	#VALUE!	#VALUE!	2005_Atomic-Scale Imaging ofWall-by-Wall Breakdown and Concurrent Transport Measurements in Multiwall Carbon Nanotubes					6	-0.886057	0.322219	-1.20828	#VALUE!
Individual Multiwall CNTs	Not Reported/ Can not calculate	2.1	Not Reported/ Can not calculate	Not Reported/ Can not calculate	Not Reported/ Can not calculate	Not Reported/ Can not calculate	Not Reported/ Can not calculate	Not Reported/ Can not calculate	Not Reported/ Can not calculate	Not Reported/ Can not calculate		No	Not Reported/ Can not calculate	Not Reported/ Can not calculate	Not Reported/ Can not calculate		Not Reported/ Can not calculate	Not Reported/ Can not calculate	11.3	11.3	20200518	6 wall tube, sequentially broken, values estiamted-- All tubes are electrically connected, density estimated 2.1 g/cm3	2005	Not Reported/ Can not calculate	As-is	Not Reported/ Can not calculate	Not Reported/ Can not calculate	Unsorted	Not Reported/ Can not calculate	Not Reported/ Can not calculate	Not Reported/ Can not calculate	Not Reported/ Can not calculate	Not Reported/ Can not calculate	Not Reported/ Can not calculate	Not Reported/ Can not calculate	Not Reported/ Can not calculate	Not Reported/ Can not calculate	#VALUE!	#VALUE!	2005_Atomic-Scale Imaging ofWall-by-Wall Breakdown and Concurrent Transport Measurements in Multiwall Carbon Nanotubes					6	#VALUE!	0.322219	#VALUE!	#VALUE!
Individual Multiwall CNTs	Not Reported/ Can not calculate	2.1	Not Reported/ Can not calculate	Not Reported/ Can not calculate	Not Reported/ Can not calculate	Not Reported/ Can not calculate	Not Reported/ Can not calculate	Not Reported/ Can not calculate	Not Reported/ Can not calculate	Not Reported/ Can not calculate		No	Not Reported/ Can not calculate	Not Reported/ Can not calculate	Not Reported/ Can not calculate		Not Reported/ Can not calculate	Not Reported/ Can not calculate	10.6	10.6	20200518	6 wall tube, sequentially broken, values estiamted-- All tubes are electrically connected, density estimated 2.1 g/cm3	2005	Not Reported/ Can not calculate	As-is	Not Reported/ Can not calculate	Not Reported/ Can not calculate	Unsorted	Not Reported/ Can not calculate	Not Reported/ Can not calculate	Not Reported/ Can not calculate	Not Reported/ Can not calculate	Not Reported/ Can not calculate	Not Reported/ Can not calculate	Not Reported/ Can not calculate	Not Reported/ Can not calculate	Not Reported/ Can not calculate	#VALUE!	#VALUE!	2005_Atomic-Scale Imaging ofWall-by-Wall Breakdown and Concurrent Transport Measurements in Multiwall Carbon Nanotubes					6	#VALUE!	0.322219	#VALUE!	#VALUE!
Individual Multiwall CNTs	Not Reported/ Can not calculate	2.1	Not Reported/ Can not calculate	Not Reported/ Can not calculate	Not Reported/ Can not calculate	Not Reported/ Can not calculate	Not Reported/ Can not calculate	Not Reported/ Can not calculate	Not Reported/ Can not calculate	Not Reported/ Can not calculate		No	Not Reported/ Can not calculate	Not Reported/ Can not calculate	Not Reported/ Can not calculate		Not Reported/ Can not calculate	Not Reported/ Can not calculate	9.9	9.9	20200518	6 wall tube, sequentially broken, values estiamted-- All tubes are electrically connected, density estimated 2.1 g/cm3	2005	Not Reported/ Can not calculate	As-is	Not Reported/ Can not calculate	Not Reported/ Can not calculate	Unsorted	Not Reported/ Can not calculate	Not Reported/ Can not calculate	Not Reported/ Can not calculate	Not Reported/ Can not calculate	Not Reported/ Can not calculate	Not Reported/ Can not calculate	Not Reported/ Can not calculate	Not Reported/ Can not calculate	Not Reported/ Can not calculate	#VALUE!	#VALUE!	2005_Atomic-Scale Imaging ofWall-by-Wall Breakdown and Concurrent Transport Measurements in Multiwall Carbon Nanotubes					6	#VALUE!	0.322219	#VALUE!	#VALUE!
Individual Multiwall CNTs	Not Reported/ Can not calculate	2.1	Not Reported/ Can not calculate	Not Reported/ Can not calculate	Not Reported/ Can not calculate	Not Reported/ Can not calculate	Not Reported/ Can not calculate	Not Reported/ Can not calculate	Not Reported/ Can not calculate	Not Reported/ Can not calculate		No	Not Reported/ Can not calculate	Not Reported/ Can not calculate	Not Reported/ Can not calculate		Not Reported/ Can not calculate	Not Reported/ Can not calculate	9.2	9.2	20200518	6 wall tube, sequentially broken, values estiamted-- All tubes are electrically connected, density estimated 2.1 g/cm3	2005	Not Reported/ Can not calculate	As-is	Not Reported/ Can not calculate	Not Reported/ Can not calculate	Unsorted	Not Reported/ Can not calculate	Not Reported/ Can not calculate	Not Reported/ Can not calculate	Not Reported/ Can not calculate	Not Reported/ Can not calculate	Not Reported/ Can not calculate	Not Reported/ Can not calculate	Not Reported/ Can not calculate	Not Reported/ Can not calculate	#VALUE!	#VALUE!	2005_Atomic-Scale Imaging ofWall-by-Wall Breakdown and Concurrent Transport Measurements in Multiwall Carbon Nanotubes					6	#VALUE!	0.322219	#VALUE!	#VALUE!
Individual Multiwall CNTs	0.07	2.1	Not Reported/ Can not calculate	Not Reported/ Can not calculate	Not Reported/ Can not calculate	Not Reported/ Can not calculate	Not Reported/ Can not calculate	Not Reported/ Can not calculate	Not Reported/ Can not calculate	Not Reported/ Can not calculate		No	Not Reported/ Can not calculate	Not Reported/ Can not calculate	Not Reported/ Can not calculate		Not Reported/ Can not calculate	Not Reported/ Can not calculate	8.5	8.5	20200518	6 wall tube, sequentially broken, values estiamted-- All tubes are electrically connected, density estimated 2.1 g/cm3	2005	Not Reported/ Can not calculate	As-is	Not Reported/ Can not calculate	Not Reported/ Can not calculate	Unsorted	Not Reported/ Can not calculate	Not Reported/ Can not calculate	Not Reported/ Can not calculate	Not Reported/ Can not calculate	Not Reported/ Can not calculate	Not Reported/ Can not calculate	Not Reported/ Can not calculate	Not Reported/ Can not calculate	Not Reported/ Can not calculate	#VALUE!	#VALUE!	2005_Atomic-Scale Imaging ofWall-by-Wall Breakdown and Concurrent Transport Measurements in Multiwall Carbon Nanotubes					6	-1.1549	0.322219	#VALUE!	#VALUE!
Individual Bundle	Not Reported/ Can not calculate	1.87	Not Reported/ Can not calculate	Not Reported/ Can not calculate	Not Reported/ Can not calculate	Not Reported/ Can not calculate	Not Reported/ Can not calculate	Not Reported/ Can not calculate	Not Reported/ Can not calculate	514.5		No	Not Reported/ Can not calculate	Not Reported/ Can not calculate	Not Reported/ Can not calculate		Not Reported/ Can not calculate	Not Reported/ Can not calculate	1.44	1.44	20200525	p-SWCNT bundles	2006	Arc-discharge	As-is			Unsorted	Not Reported/ Can not calculate	Not Reported/ Can not calculate	Not Reported/ Can not calculate	Not Reported/ Can not calculate	Not Reported/ Can not calculate	Not Reported/ Can not calculate	Not Reported/ Can not calculate	Not Reported/ Can not calculate	Not Reported/ Can not calculate	#VALUE!	#VALUE!	2006 Determination of carbon nanotube density by gradient sedimentation					4	#VALUE!	0.271842	#VALUE!	#VALUE!
Individual Multiwall CNTs	Not Reported/ Can not calculate	2.11	Not Reported/ Can not calculate	Not Reported/ Can not calculate	Not Reported/ Can not calculate	Not Reported/ Can not calculate	Not Reported/ Can not calculate	Not Reported/ Can not calculate	Not Reported/ Can not calculate	514.5		No	Not Reported/ Can not calculate	Not Reported/ Can not calculate	Not Reported/ Can not calculate		Not Reported/ Can not calculate	Not Reported/ Can not calculate	50	50	20200525	individual MWCNT	2006	Arc-discharge	As-is			Unsorted	Not Reported/ Can not calculate	Not Reported/ Can not calculate	Not Reported/ Can not calculate	Not Reported/ Can not calculate	Not Reported/ Can not calculate	Not Reported/ Can not calculate	Not Reported/ Can not calculate	Not Reported/ Can not calculate	Not Reported/ Can not calculate	#VALUE!	#VALUE!	2006 Determination of carbon nanotube density by gradient sedimentation					4	#VALUE!	0.324282	#VALUE!	#VALUE!
Individual Multiwall CNTs	Not Reported/ Can not calculate	2.09	Not Reported/ Can not calculate	Not Reported/ Can not calculate	Not Reported/ Can not calculate	Not Reported/ Can not calculate	Not Reported/ Can not calculate	Not Reported/ Can not calculate	Not Reported/ Can not calculate	514.5		No	Not Reported/ Can not calculate	Not Reported/ Can not calculate	Not Reported/ Can not calculate		Not Reported/ Can not calculate	Not Reported/ Can not calculate	48	48	20200525	individual MWCNT	2006	Chemical Vapor Deposition	As-is			Unsorted	Not Reported/ Can not calculate	Not Reported/ Can not calculate	Not Reported/ Can not calculate	Not Reported/ Can not calculate	Not Reported/ Can not calculate	Not Reported/ Can not calculate	Not Reported/ Can not calculate	Not Reported/ Can not calculate	Not Reported/ Can not calculate	#VALUE!	#VALUE!	2006 Determination of carbon nanotube density by gradient sedimentation					4	#VALUE!	0.320146	#VALUE!	#VALUE!
Individual FWCNT	Not Reported/ Can not calculate	2.13	Not Reported/ Can not calculate	Not Reported/ Can not calculate	Not Reported/ Can not calculate	Not Reported/ Can not calculate	Not Reported/ Can not calculate	Not Reported/ Can not calculate	Not Reported/ Can not calculate	514.5		No	Not Reported/ Can not calculate	Not Reported/ Can not calculate	Not Reported/ Can not calculate		Not Reported/ Can not calculate	Not Reported/ Can not calculate	Not Reported/ Can not calculate	Not Reported/ Can not calculate	20200525	individual FWCNT	2006	Chemical Vapor Deposition	As-is			Unsorted	Not Reported/ Can not calculate	Not Reported/ Can not calculate	Not Reported/ Can not calculate	Not Reported/ Can not calculate	Not Reported/ Can not calculate	Not Reported/ Can not calculate	Not Reported/ Can not calculate	Not Reported/ Can not calculate	Not Reported/ Can not calculate	#VALUE!	#VALUE!	2006 Determination of carbon nanotube density by gradient sedimentation					4	#VALUE!	0.32838	#VALUE!	#VALUE!
Aligned Multiwall CNTs	0.006	Not Reported/ Can not calculate	Not Reported/ Can not calculate	Not Reported/ Can not calculate	Not Reported/ Can not calculate	Not Reported/ Can not calculate	Not Reported/ Can not calculate	Not Reported/ Can not calculate	Not Reported/ Can not calculate	Not Reported/ Can not calculate	#VALUE!	No	Not Reported/ Can not calculate	Not Reported/ Can not calculate	Not Reported/ Can not calculate		Not Reported/ Can not calculate	Not Reported/ Can not calculate	12--14	13	20200507	Graphitzed Multiwall forests, annealed 2800 C	2006	Forest derived	Graphitized			Unsorted	Not Reported/ Can not calculate	Not Reported/ Can not calculate	23.36	Not Reported/ Can not calculate	30.951	30.951	26.89	21.8	16.74	0.540855	0.622536	2006 The effect of annealing on the electrical and thermal transport properties of macroscopic bundles of long multi-wall carbon nanotubes					4	-2.22185	#VALUE!	#VALUE!	#VALUE!
Aligned Multiwall CNTs	0.004	Not Reported/ Can not calculate	Not Reported/ Can not calculate	Not Reported/ Can not calculate	Not Reported/ Can not calculate	Not Reported/ Can not calculate	Not Reported/ Can not calculate	Not Reported/ Can not calculate	Not Reported/ Can not calculate	Not Reported/ Can not calculate	#VALUE!	No	Not Reported/ Can not calculate	Not Reported/ Can not calculate	Not Reported/ Can not calculate		Not Reported/ Can not calculate	Not Reported/ Can not calculate	12--14	13	20200507	Heat treated at 100 C	2006	Forest derived	Baked			Unsorted	Not Reported/ Can not calculate	Not Reported/ Can not calculate	8.07	Not Reported/ Can not calculate	38.055	38.055	36.025	30.613	24.863	0.653344	0.69016	2006 The effect of annealing on the electrical and thermal transport properties of macroscopic bundles of long multi-wall carbon nanotubes					4	-2.39794	#VALUE!	#VALUE!	#VALUE!
Aligned Multiwall CNTs	0.0027	Not Reported/ Can not calculate	Not Reported/ Can not calculate	Not Reported/ Can not calculate	Not Reported/ Can not calculate	Not Reported/ Can not calculate	Not Reported/ Can not calculate	Not Reported/ Can not calculate	Not Reported/ Can not calculate	Not Reported/ Can not calculate	#VALUE!	No	Not Reported/ Can not calculate	Not Reported/ Can not calculate	Not Reported/ Can not calculate		Not Reported/ Can not calculate	Not Reported/ Can not calculate	12--14	13	20200507	As-Is	2006	Forest derived	As-is			Unsorted	Not Reported/ Can not calculate	Not Reported/ Can not calculate	2.69	Not Reported/ Can not calculate	61.395	61.395	54.292	45.835	37.04	0.603306	0.682237	2006 The effect of annealing on the electrical and thermal transport properties of macroscopic bundles of long multi-wall carbon nanotubes					4	-2.56864	#VALUE!	#VALUE!	#VALUE!
Aligned Multiwall CNTs	0.0021	Not Reported/ Can not calculate	Not Reported/ Can not calculate	Not Reported/ Can not calculate	Not Reported/ Can not calculate	Not Reported/ Can not calculate	Not Reported/ Can not calculate	Not Reported/ Can not calculate	Not Reported/ Can not calculate	Not Reported/ Can not calculate	#VALUE!	No	Not Reported/ Can not calculate	Not Reported/ Can not calculate	Not Reported/ Can not calculate		Not Reported/ Can not calculate	Not Reported/ Can not calculate	12--14	13	20200507	Multiwall forests, annealed 1200 C	2006	Forest derived	Annealed			Unsorted	Not Reported/ Can not calculate	Not Reported/ Can not calculate	3.2287	Not Reported/ Can not calculate	90.825	90.825	75.941	61.734	48.879	0.538167	0.643644	2006 The effect of annealing on the electrical and thermal transport properties of macroscopic bundles of long multi-wall carbon nanotubes					4	-2.67778	#VALUE!	#VALUE!	#VALUE!
Individual Multiwall CNTs	Not Reported/ Can not calculate	2.1	Not Reported/ Can not calculate	Not Reported/ Can not calculate	Not Reported/ Can not calculate	Not Reported/ Can not calculate	Not Reported/ Can not calculate	Not Reported/ Can not calculate	Not Reported/ Can not calculate	514.5	#VALUE!	No	Not Reported/ Can not calculate	Not Reported/ Can not calculate	Not Reported/ Can not calculate		Not Reported/ Can not calculate	Not Reported/ Can not calculate	8--15	11.5	20210320		2005		Not Reported/ Can not calculate			Unsorted	Not Reported/ Can not calculate	Not Reported/ Can not calculate	Not Reported/ Can not calculate	Not Reported/ Can not calculate	Not Reported/ Can not calculate	Not Reported/ Can not calculate	Not Reported/ Can not calculate	Not Reported/ Can not calculate	Not Reported/ Can not calculate	#VALUE!	#VALUE!	2006_Determination of carbon nanotube density by gradient sedimentation					1	#VALUE!	0.322219	#VALUE!	#VALUE!
Conductive Polymer	0.108333	Not Reported/ Can not calculate	Not Reported/ Can not calculate	Not Reported/ Can not calculate	Not Reported/ Can not calculate	Not Reported/ Can not calculate	Not Reported/ Can not calculate	Not Reported/ Can not calculate	Not Reported/ Can not calculate	Not Reported/ Can not calculate	#VALUE!	Yes	Not Reported/ Can not calculate	Not Reported/ Can not calculate	Not Reported/ Can not calculate		Not Reported/ Can not calculate	Not Reported/ Can not calculate	Not Reported/ Can not calculate	Not Reported/ Can not calculate	20200719		2006	Conductive Polymer	Stretched and doped	C10H16O4S		Not Reported/ Can not calculate	Not Reported/ Can not calculate	Not Reported/ Can not calculate	Not Reported/ Can not calculate	Not Reported/ Can not calculate	0.820513	Not Reported/ Can not calculate	0.820513	0.811966	0.923077	#VALUE!	1.125	2006_Metallic transport in polyaniline					2	-0.965238	#VALUE!	#VALUE!	#VALUE!
Conductive Polymer	0.132955	Not Reported/ Can not calculate	Not Reported/ Can not calculate	Not Reported/ Can not calculate	Not Reported/ Can not calculate	Not Reported/ Can not calculate	Not Reported/ Can not calculate	Not Reported/ Can not calculate	Not Reported/ Can not calculate	Not Reported/ Can not calculate	#VALUE!	Yes	Not Reported/ Can not calculate	Not Reported/ Can not calculate	Not Reported/ Can not calculate		Not Reported/ Can not calculate	Not Reported/ Can not calculate	Not Reported/ Can not calculate	Not Reported/ Can not calculate	20200719		2006	Conductive Polymer	Stretched and doped	C10H16O4S		Not Reported/ Can not calculate	Not Reported/ Can not calculate	Not Reported/ Can not calculate	Not Reported/ Can not calculate	Not Reported/ Can not calculate	0.34188	0.34188	0.34188	0.350427	0.752137	2.2	2.2	2006_Metallic transport in polyaniline					2	-0.876297	#VALUE!	#VALUE!	#VALUE!
Individual FWCNT	Not Reported/ Can not calculate	Not Reported/ Can not calculate	Not Reported/ Can not calculate	Not Reported/ Can not calculate	Not Reported/ Can not calculate	Not Reported/ Can not calculate	Not Reported/ Can not calculate	Not Reported/ Can not calculate	Not Reported/ Can not calculate	Not Reported/ Can not calculate		No	Not Reported/ Can not calculate	Not Reported/ Can not calculate	Not Reported/ Can not calculate		Not Reported/ Can not calculate	Not Reported/ Can not calculate	1.7	1.7	20200713		2006	Chemical Vapor Deposition	As-is			Metallic	Not Reported/ Can not calculate	Not Reported/ Can not calculate	3500	Not Reported/ Can not calculate	Not Reported/ Can not calculate	Not Reported/ Can not calculate	Not Reported/ Can not calculate	Not Reported/ Can not calculate	Not Reported/ Can not calculate	#VALUE!	#VALUE!	2006_Thermal conductance of an individual single-wall carbon nanotube above room temperature					1	#VALUE!	#VALUE!	#VALUE!	#VALUE!
Aligned Few-wall CNTs	Not Reported/ Can not calculate	Not Reported/ Can not calculate	Not Reported/ Can not calculate	Not Reported/ Can not calculate	Not Reported/ Can not calculate	Not Reported/ Can not calculate	Not Reported/ Can not calculate	Not Reported/ Can not calculate	Not Reported/ Can not calculate	Not Reported/ Can not calculate		No	Not Reported/ Can not calculate	Not Reported/ Can not calculate	Not Reported/ Can not calculate		Not Reported/ Can not calculate	Not Reported/ Can not calculate	Not Reported/ Can not calculate	Not Reported/ Can not calculate	20200713	Magnetic field aligned	2006	Aligned Buckypaper	Magnetic Field Aligned			Unsorted	Not Reported/ Can not calculate	Not Reported/ Can not calculate	41.4	Not Reported/ Can not calculate	Not Reported/ Can not calculate	Not Reported/ Can not calculate	Not Reported/ Can not calculate	Not Reported/ Can not calculate	Not Reported/ Can not calculate	#VALUE!	#VALUE!	2006_Thermal conductivity of magnetically aligned carbon nanotube buckypapers and nanocomposites					2	#VALUE!	#VALUE!	#VALUE!	#VALUE!
Unaligned Few-wall CNTs	Not Reported/ Can not calculate	Not Reported/ Can not calculate	Not Reported/ Can not calculate	Not Reported/ Can not calculate	Not Reported/ Can not calculate	Not Reported/ Can not calculate	Not Reported/ Can not calculate	Not Reported/ Can not calculate	Not Reported/ Can not calculate	Not Reported/ Can not calculate		No	Not Reported/ Can not calculate	Not Reported/ Can not calculate	Not Reported/ Can not calculate		Not Reported/ Can not calculate	Not Reported/ Can not calculate	Not Reported/ Can not calculate	Not Reported/ Can not calculate	20200713		2006	Buckypaper				Unsorted	Not Reported/ Can not calculate	Not Reported/ Can not calculate	18.7	Not Reported/ Can not calculate	Not Reported/ Can not calculate	Not Reported/ Can not calculate	Not Reported/ Can not calculate	Not Reported/ Can not calculate	Not Reported/ Can not calculate	#VALUE!	#VALUE!	2006_Thermal conductivity of magnetically aligned carbon nanotube buckypapers and nanocomposites					2	#VALUE!	#VALUE!	#VALUE!	#VALUE!
Aligned Few-wall CNTs	0.2	1.29	0.155039	Not Reported/ Can not calculate	Not Reported/ Can not calculate	Not Reported/ Can not calculate	Not Reported/ Can not calculate	Not Reported/ Can not calculate	58.8092	532	4.71077	No	360	0.28	5		72	0.0434109	1.2--2.0	1.6	20200510	Singlewall	2007	Floating Catalyst	As-is			Unsorted	Not Reported/ Can not calculate	1590.4	Not Reported/ Can not calculate	Not Reported/ Can not calculate	Not Reported/ Can not calculate	Not Reported/ Can not calculate	Not Reported/ Can not calculate	Not Reported/ Can not calculate	Not Reported/ Can not calculate	#VALUE!	#VALUE!	2007 Directly Synthesized Strong, Highly Conducting, Transparent Single-Walled Carbon Nanotube Films					1	-0.69897	0.11059	-0.80956	2.5563
Individual FWCNT	40.22	1.76	22.8523	Not Reported/ Can not calculate	Not Reported/ Can not calculate	Not Reported/ Can not calculate	Not Reported/ Can not calculate	Not Reported/ Can not calculate	Not Reported/ Can not calculate	Not Reported/ Can not calculate	Not Reported/ Can not calculate	No	Not Reported/ Can not calculate	Not Reported/ Can not calculate	Not Reported/ Can not calculate		Not Reported/ Can not calculate	Not Reported/ Can not calculate	1.7	1.7	20200512	Density estimated from chart	2007		As-is			Metallic	Not Reported/ Can not calculate	Not Reported/ Can not calculate	Not Reported/ Can not calculate	Not Reported/ Can not calculate	1.02005	1.02005	1.02078	2.01182	10.7984	10.5862	10.5786	2007 Scaling of resistance and electron mean free path of single-walled carbon nanotubes					1	1.60444	0.245513	1.35893	#VALUE!
Aligned Multiwall CNTs	0.017	Not Reported/ Can not calculate	Not Reported/ Can not calculate	Not Reported/ Can not calculate	Not Reported/ Can not calculate	Not Reported/ Can not calculate	Not Reported/ Can not calculate	Not Reported/ Can not calculate	Not Reported/ Can not calculate	Not Reported/ Can not calculate	#VALUE!	No	850	Not Reported/ Can not calculate	275		14.45	Not Reported/ Can not calculate	10	10	20200508		2007	Forest derived	As-is			Unsorted	4	Not Reported/ Can not calculate	Not Reported/ Can not calculate	Not Reported/ Can not calculate	7.70448	Not Reported/ Can not calculate	Not Reported/ Can not calculate	7.70448	5.7791	#VALUE!	#VALUE!	2007 Strong Carbon-Nanotube Fibers Spun from Long Carbon-Nanotube Arrays					4	-1.76955	#VALUE!	#VALUE!	2.92942
Aligned Multiwall CNTs	Not Reported/ Can not calculate	Not Reported/ Can not calculate	Not Reported/ Can not calculate	Not Reported/ Can not calculate	Not Reported/ Can not calculate	Not Reported/ Can not calculate	Not Reported/ Can not calculate	Not Reported/ Can not calculate	Not Reported/ Can not calculate	Not Reported/ Can not calculate	#VALUE!	No	170	Not Reported/ Can not calculate	89		Not Reported/ Can not calculate	Not Reported/ Can not calculate	10	10	20200508		2007	Forest derived	As-is			Unsorted	13	Not Reported/ Can not calculate	Not Reported/ Can not calculate	Not Reported/ Can not calculate	Not Reported/ Can not calculate	Not Reported/ Can not calculate	Not Reported/ Can not calculate	Not Reported/ Can not calculate		#VALUE!	#VALUE!	2007 Strong Carbon-Nanotube Fibers Spun from Long Carbon-Nanotube Arrays					4	#VALUE!	#VALUE!	#VALUE!	2.23045
Aligned Multiwall CNTs	0.041	Not Reported/ Can not calculate	Not Reported/ Can not calculate	Not Reported/ Can not calculate	Not Reported/ Can not calculate	Not Reported/ Can not calculate	Not Reported/ Can not calculate	Not Reported/ Can not calculate	Not Reported/ Can not calculate	Not Reported/ Can not calculate	#VALUE!	No	1910	Not Reported/ Can not calculate	330		78.31	Not Reported/ Can not calculate	10	10	20200508		2007	Forest derived	Twisted			Unsorted	3	Not Reported/ Can not calculate	Not Reported/ Can not calculate	Not Reported/ Can not calculate	3.06567	Not Reported/ Can not calculate	Not Reported/ Can not calculate	3.06567	2.40299	#VALUE!	#VALUE!	2007 Strong Carbon-Nanotube Fibers Spun from Long Carbon-Nanotube Arrays					4	-1.38722	#VALUE!	#VALUE!	3.28103
Aligned Multiwall CNTs	Not Reported/ Can not calculate	Not Reported/ Can not calculate	Not Reported/ Can not calculate	Not Reported/ Can not calculate	Not Reported/ Can not calculate	Not Reported/ Can not calculate	Not Reported/ Can not calculate	Not Reported/ Can not calculate	Not Reported/ Can not calculate	Not Reported/ Can not calculate	#VALUE!	No	410	Not Reported/ Can not calculate	241		Not Reported/ Can not calculate	Not Reported/ Can not calculate	10	10	20200508		2007	Forest derived	Twisted			Unsorted	10	Not Reported/ Can not calculate	Not Reported/ Can not calculate	Not Reported/ Can not calculate	Not Reported/ Can not calculate	Not Reported/ Can not calculate	Not Reported/ Can not calculate	Not Reported/ Can not calculate	Not Reported/ Can not calculate	#VALUE!	#VALUE!	2007 Strong Carbon-Nanotube Fibers Spun from Long Carbon-Nanotube Arrays					4	#VALUE!	#VALUE!	#VALUE!	2.61278
Aligned Multiwall CNTs	0.05952	Not Reported/ Can not calculate	Not Reported/ Can not calculate	Not Reported/ Can not calculate	Not Reported/ Can not calculate	Not Reported/ Can not calculate	Not Reported/ Can not calculate	Not Reported/ Can not calculate	0.67	Not Reported/ Can not calculate	#VALUE!	No	Not Reported/ Can not calculate	Not Reported/ Can not calculate	Not Reported/ Can not calculate		Not Reported/ Can not calculate	Not Reported/ Can not calculate	7	7	20200507	As-Is	2007	Forest derived	As-Is			Unsorted	3	1593	Not Reported/ Can not calculate	Not Reported/ Can not calculate	2.1897	Not Reported/ Can not calculate	Not Reported/ Can not calculate	2.1897	1.68	#VALUE!	#VALUE!	2007 Structure-Dependent Electrical Properties of Carbon NanotubeFibers					6	-1.22534	#VALUE!	#VALUE!	#VALUE!
Aligned Multiwall CNTs	0.08183	Not Reported/ Can not calculate	Not Reported/ Can not calculate	Not Reported/ Can not calculate	Not Reported/ Can not calculate	Not Reported/ Can not calculate	Not Reported/ Can not calculate	Not Reported/ Can not calculate	0.54	Not Reported/ Can not calculate	#VALUE!	No	Not Reported/ Can not calculate	Not Reported/ Can not calculate	Not Reported/ Can not calculate		Not Reported/ Can not calculate	Not Reported/ Can not calculate	7	7	20200507	Air Annealed	2007	Forest derived	Air Annealed			Unsorted	3	1598	Not Reported/ Can not calculate	Not Reported/ Can not calculate	Not Reported/ Can not calculate	Not Reported/ Can not calculate	Not Reported/ Can not calculate	Not Reported/ Can not calculate	Not Reported/ Can not calculate	#VALUE!	#VALUE!	2007 Structure-Dependent Electrical Properties of Carbon NanotubeFibers					6	-1.08709	#VALUE!	#VALUE!	#VALUE!
Aligned Multiwall CNTs	0.007	Not Reported/ Can not calculate	Not Reported/ Can not calculate	Not Reported/ Can not calculate	Not Reported/ Can not calculate	Not Reported/ Can not calculate	Not Reported/ Can not calculate	Not Reported/ Can not calculate	0.48	Not Reported/ Can not calculate	#VALUE!	No	Not Reported/ Can not calculate	Not Reported/ Can not calculate	Not Reported/ Can not calculate		Not Reported/ Can not calculate	Not Reported/ Can not calculate	7	7	20200507	Forming gas annealed	2007	Forest derived	Forming gas annealed			Unsorted	3	1598	Not Reported/ Can not calculate	Not Reported/ Can not calculate	Not Reported/ Can not calculate	Not Reported/ Can not calculate	Not Reported/ Can not calculate	Not Reported/ Can not calculate	Not Reported/ Can not calculate	#VALUE!	#VALUE!	2007 Structure-Dependent Electrical Properties of Carbon NanotubeFibers					6	-2.1549	#VALUE!	#VALUE!	#VALUE!
Aligned Multiwall CNTs	0.0969	Not Reported/ Can not calculate	Not Reported/ Can not calculate	Not Reported/ Can not calculate	Not Reported/ Can not calculate	Not Reported/ Can not calculate	Not Reported/ Can not calculate	Not Reported/ Can not calculate	0.41	Not Reported/ Can not calculate	#VALUE!	Yes	Not Reported/ Can not calculate	Not Reported/ Can not calculate	Not Reported/ Can not calculate		Not Reported/ Can not calculate	Not Reported/ Can not calculate	7	7	20200507	Acd doped	2007	Forest derived	Acid	HNO3	0.05952	Unsorted	3	1594	Not Reported/ Can not calculate	Not Reported/ Can not calculate	Not Reported/ Can not calculate	Not Reported/ Can not calculate	Not Reported/ Can not calculate	Not Reported/ Can not calculate	Not Reported/ Can not calculate	#VALUE!	#VALUE!	2007 Structure-Dependent Electrical Properties of Carbon NanotubeFibers					6	-1.01368	#VALUE!	#VALUE!	#VALUE!
Aligned Multiwall CNTs	0.11527	Not Reported/ Can not calculate	Not Reported/ Can not calculate	Not Reported/ Can not calculate	Not Reported/ Can not calculate	Not Reported/ Can not calculate	Not Reported/ Can not calculate	Not Reported/ Can not calculate	0.52	Not Reported/ Can not calculate	#VALUE!	No	Not Reported/ Can not calculate	Not Reported/ Can not calculate	Not Reported/ Can not calculate		Not Reported/ Can not calculate	Not Reported/ Can not calculate	7	7	20200507	Coating with Au particles	2007	Forest derived	Coating with Au particles			Unsorted	3	1598	Not Reported/ Can not calculate	Not Reported/ Can not calculate	Not Reported/ Can not calculate	Not Reported/ Can not calculate	Not Reported/ Can not calculate	Not Reported/ Can not calculate	Not Reported/ Can not calculate	#VALUE!	#VALUE!	2007 Structure-Dependent Electrical Properties of Carbon NanotubeFibers					6	-0.938284	#VALUE!	#VALUE!	#VALUE!
Aligned Multiwall CNTs	0.00711	Not Reported/ Can not calculate	Not Reported/ Can not calculate	Not Reported/ Can not calculate	Not Reported/ Can not calculate	Not Reported/ Can not calculate	Not Reported/ Can not calculate	Not Reported/ Can not calculate	0.62	Not Reported/ Can not calculate	#VALUE!	No	Not Reported/ Can not calculate	Not Reported/ Can not calculate	Not Reported/ Can not calculate		Not Reported/ Can not calculate	Not Reported/ Can not calculate	7	7	20200507	Regrowth at 750 C	2007	Forest derived	Regrowth at 750 C			Unsorted	3	1583	Not Reported/ Can not calculate	Not Reported/ Can not calculate	Not Reported/ Can not calculate	Not Reported/ Can not calculate	Not Reported/ Can not calculate	Not Reported/ Can not calculate	Not Reported/ Can not calculate	#VALUE!	#VALUE!	2007 Structure-Dependent Electrical Properties of Carbon NanotubeFibers					6	-2.14813	#VALUE!	#VALUE!	#VALUE!
Aligned Multiwall CNTs	0.0309253	0.6	0.0515421	32.7812	Not Reported/ Can not calculate	Not Reported/ Can not calculate	Not Reported/ Can not calculate	Not Reported/ Can not calculate	Not Reported/ Can not calculate	Not Reported/ Can not calculate		No	Not Reported/ Can not calculate	Not Reported/ Can not calculate	Not Reported/ Can not calculate		Not Reported/ Can not calculate	Not Reported/ Can not calculate	10	10	20200513		2007	Forest derived	Densified			Unsorted	Not Reported/ Can not calculate	Not Reported/ Can not calculate	50	Not Reported/ Can not calculate	Not Reported/ Can not calculate	Not Reported/ Can not calculate	Not Reported/ Can not calculate	Not Reported/ Can not calculate	Not Reported/ Can not calculate	#VALUE!	#VALUE!	2007 Thermal transport in MWCNT sheets and yarns Ali					2	-1.50969	-0.221849	-1.28784	#VALUE!
Aligned Multiwall CNTs	0.0303306	Not Reported/ Can not calculate	Not Reported/ Can not calculate	Not Reported/ Can not calculate	Not Reported/ Can not calculate	Not Reported/ Can not calculate	Not Reported/ Can not calculate	Not Reported/ Can not calculate	Not Reported/ Can not calculate	Not Reported/ Can not calculate		No	Not Reported/ Can not calculate	Not Reported/ Can not calculate	Not Reported/ Can not calculate		Not Reported/ Can not calculate	Not Reported/ Can not calculate	10	10	20200513		2007	Forest derived	Yarn			Unsorted	10	Not Reported/ Can not calculate	26	Not Reported/ Can not calculate	Not Reported/ Can not calculate	Not Reported/ Can not calculate	Not Reported/ Can not calculate	Not Reported/ Can not calculate	Not Reported/ Can not calculate	#VALUE!	#VALUE!	2007 Thermal transport in MWCNT sheets and yarns Ali					2	-1.51812	#VALUE!	#VALUE!	#VALUE!
Carbon Fiber	0.396825	Not Reported/ Can not calculate	Not Reported/ Can not calculate	Not Reported/ Can not calculate	Not Reported/ Can not calculate	Not Reported/ Can not calculate	Not Reported/ Can not calculate	Not Reported/ Can not calculate	Not Reported/ Can not calculate	Not Reported/ Can not calculate		No	Not Reported/ Can not calculate	Not Reported/ Can not calculate	Not Reported/ Can not calculate		Not Reported/ Can not calculate	Not Reported/ Can not calculate	Not Reported/ Can not calculate	Not Reported/ Can not calculate	20200507	NH3:C2H2(4:1) at 4 torr	2007	Chemical Vapor Deposition	As-is	Not Reported/ Can not calculate	Not Reported/ Can not calculate	Not Reported/ Can not calculate	0.0617	Not Reported/ Can not calculate	Not Reported/ Can not calculate	Not Reported/ Can not calculate	Not Reported/ Can not calculate	Not Reported/ Can not calculate	Not Reported/ Can not calculate	Not Reported/ Can not calculate	Not Reported/ Can not calculate	#VALUE!	#VALUE!	2007_Current-induced breakdown of carbon nanofibers					12	-0.401401	#VALUE!	#VALUE!	#VALUE!
Carbon Fiber	0.0269324	Not Reported/ Can not calculate	Not Reported/ Can not calculate	Not Reported/ Can not calculate	Not Reported/ Can not calculate	Not Reported/ Can not calculate	Not Reported/ Can not calculate	Not Reported/ Can not calculate	Not Reported/ Can not calculate	Not Reported/ Can not calculate		No	Not Reported/ Can not calculate	Not Reported/ Can not calculate	Not Reported/ Can not calculate		Not Reported/ Can not calculate	Not Reported/ Can not calculate	Not Reported/ Can not calculate	Not Reported/ Can not calculate	20200507	NH3:C2H2(4:1) at 4 torr	2007	Chemical Vapor Deposition	As-is	Not Reported/ Can not calculate	Not Reported/ Can not calculate	Not Reported/ Can not calculate	0.0829	Not Reported/ Can not calculate	Not Reported/ Can not calculate	Not Reported/ Can not calculate	Not Reported/ Can not calculate	Not Reported/ Can not calculate	Not Reported/ Can not calculate	Not Reported/ Can not calculate	Not Reported/ Can not calculate	#VALUE!	#VALUE!	2007_Current-induced breakdown of carbon nanofibers					12	-1.56972	#VALUE!	#VALUE!	#VALUE!
Carbon Fiber	0.0183419	Not Reported/ Can not calculate	Not Reported/ Can not calculate	Not Reported/ Can not calculate	Not Reported/ Can not calculate	Not Reported/ Can not calculate	Not Reported/ Can not calculate	Not Reported/ Can not calculate	Not Reported/ Can not calculate	Not Reported/ Can not calculate		No	Not Reported/ Can not calculate	Not Reported/ Can not calculate	Not Reported/ Can not calculate		Not Reported/ Can not calculate	Not Reported/ Can not calculate	Not Reported/ Can not calculate	Not Reported/ Can not calculate	20200507	NH3:C2H2(4:1) at 4 torr	2007	Chemical Vapor Deposition	As-is	Not Reported/ Can not calculate	Not Reported/ Can not calculate	Not Reported/ Can not calculate	0.1248	Not Reported/ Can not calculate	Not Reported/ Can not calculate	Not Reported/ Can not calculate	Not Reported/ Can not calculate	Not Reported/ Can not calculate	Not Reported/ Can not calculate	Not Reported/ Can not calculate	Not Reported/ Can not calculate	#VALUE!	#VALUE!	2007_Current-induced breakdown of carbon nanofibers					12	-1.73656	#VALUE!	#VALUE!	#VALUE!
Carbon Fiber	0.0403551	Not Reported/ Can not calculate	Not Reported/ Can not calculate	Not Reported/ Can not calculate	Not Reported/ Can not calculate	Not Reported/ Can not calculate	Not Reported/ Can not calculate	Not Reported/ Can not calculate	Not Reported/ Can not calculate	Not Reported/ Can not calculate		No	Not Reported/ Can not calculate	Not Reported/ Can not calculate	Not Reported/ Can not calculate		Not Reported/ Can not calculate	Not Reported/ Can not calculate	Not Reported/ Can not calculate	Not Reported/ Can not calculate	20200507	NH3:C2H2(4:1) at 4 torr	2007	Chemical Vapor Deposition	As-is	Not Reported/ Can not calculate	Not Reported/ Can not calculate	Not Reported/ Can not calculate	0.1399	Not Reported/ Can not calculate	Not Reported/ Can not calculate	Not Reported/ Can not calculate	Not Reported/ Can not calculate	Not Reported/ Can not calculate	Not Reported/ Can not calculate	Not Reported/ Can not calculate	Not Reported/ Can not calculate	#VALUE!	#VALUE!	2007_Current-induced breakdown of carbon nanofibers					12	-1.3941	#VALUE!	#VALUE!	#VALUE!
Carbon Fiber	0.00716384	Not Reported/ Can not calculate	Not Reported/ Can not calculate	Not Reported/ Can not calculate	Not Reported/ Can not calculate	Not Reported/ Can not calculate	Not Reported/ Can not calculate	Not Reported/ Can not calculate	Not Reported/ Can not calculate	Not Reported/ Can not calculate		No	Not Reported/ Can not calculate	Not Reported/ Can not calculate	Not Reported/ Can not calculate		Not Reported/ Can not calculate	Not Reported/ Can not calculate	Not Reported/ Can not calculate	Not Reported/ Can not calculate	20200507	NH3:C2H2(4:1) at 4 torr	2007	Chemical Vapor Deposition	As-is	Not Reported/ Can not calculate	Not Reported/ Can not calculate	Not Reported/ Can not calculate	0.1501	Not Reported/ Can not calculate	Not Reported/ Can not calculate	Not Reported/ Can not calculate	Not Reported/ Can not calculate	Not Reported/ Can not calculate	Not Reported/ Can not calculate	Not Reported/ Can not calculate	Not Reported/ Can not calculate	#VALUE!	#VALUE!	2007_Current-induced breakdown of carbon nanofibers					12	-2.14485	#VALUE!	#VALUE!	#VALUE!
Carbon Fiber	0.0420168	Not Reported/ Can not calculate	Not Reported/ Can not calculate	Not Reported/ Can not calculate	Not Reported/ Can not calculate	Not Reported/ Can not calculate	Not Reported/ Can not calculate	Not Reported/ Can not calculate	Not Reported/ Can not calculate	Not Reported/ Can not calculate		No	Not Reported/ Can not calculate	Not Reported/ Can not calculate	Not Reported/ Can not calculate		Not Reported/ Can not calculate	Not Reported/ Can not calculate	Not Reported/ Can not calculate	Not Reported/ Can not calculate	20200507	NH3:C2H2(4:1) at 4 torr	2007	Chemical Vapor Deposition	As-is	Not Reported/ Can not calculate	Not Reported/ Can not calculate	Not Reported/ Can not calculate	0.1568	Not Reported/ Can not calculate	Not Reported/ Can not calculate	Not Reported/ Can not calculate	Not Reported/ Can not calculate	Not Reported/ Can not calculate	Not Reported/ Can not calculate	Not Reported/ Can not calculate	Not Reported/ Can not calculate	#VALUE!	#VALUE!	2007_Current-induced breakdown of carbon nanofibers					12	-1.37658	#VALUE!	#VALUE!	#VALUE!
Carbon Fiber	0.0258665	Not Reported/ Can not calculate	Not Reported/ Can not calculate	Not Reported/ Can not calculate	Not Reported/ Can not calculate	Not Reported/ Can not calculate	Not Reported/ Can not calculate	Not Reported/ Can not calculate	Not Reported/ Can not calculate	Not Reported/ Can not calculate		No	Not Reported/ Can not calculate	Not Reported/ Can not calculate	Not Reported/ Can not calculate		Not Reported/ Can not calculate	Not Reported/ Can not calculate	Not Reported/ Can not calculate	Not Reported/ Can not calculate	20200507	NH3:C2H2(4:1) at 4 torr	2007	Chemical Vapor Deposition	As-is	Not Reported/ Can not calculate	Not Reported/ Can not calculate	Not Reported/ Can not calculate	0.1589	Not Reported/ Can not calculate	Not Reported/ Can not calculate	Not Reported/ Can not calculate	Not Reported/ Can not calculate	Not Reported/ Can not calculate	Not Reported/ Can not calculate	Not Reported/ Can not calculate	Not Reported/ Can not calculate	#VALUE!	#VALUE!	2007_Current-induced breakdown of carbon nanofibers					12	-1.58726	#VALUE!	#VALUE!	#VALUE!
Carbon Fiber	0.0592768	Not Reported/ Can not calculate	Not Reported/ Can not calculate	Not Reported/ Can not calculate	Not Reported/ Can not calculate	Not Reported/ Can not calculate	Not Reported/ Can not calculate	Not Reported/ Can not calculate	Not Reported/ Can not calculate	Not Reported/ Can not calculate		No	Not Reported/ Can not calculate	Not Reported/ Can not calculate	Not Reported/ Can not calculate		Not Reported/ Can not calculate	Not Reported/ Can not calculate	Not Reported/ Can not calculate	Not Reported/ Can not calculate	20200507	NH3:C2H2(4:1) at 4 torr	2007	Chemical Vapor Deposition	As-is	Not Reported/ Can not calculate	Not Reported/ Can not calculate	Not Reported/ Can not calculate	0.163	Not Reported/ Can not calculate	Not Reported/ Can not calculate	Not Reported/ Can not calculate	Not Reported/ Can not calculate	Not Reported/ Can not calculate	Not Reported/ Can not calculate	Not Reported/ Can not calculate	Not Reported/ Can not calculate	#VALUE!	#VALUE!	2007_Current-induced breakdown of carbon nanofibers					12	-1.22712	#VALUE!	#VALUE!	#VALUE!
Carbon Fiber	0.0428816	Not Reported/ Can not calculate	Not Reported/ Can not calculate	Not Reported/ Can not calculate	Not Reported/ Can not calculate	Not Reported/ Can not calculate	Not Reported/ Can not calculate	Not Reported/ Can not calculate	Not Reported/ Can not calculate	Not Reported/ Can not calculate		No	Not Reported/ Can not calculate	Not Reported/ Can not calculate	Not Reported/ Can not calculate		Not Reported/ Can not calculate	Not Reported/ Can not calculate	Not Reported/ Can not calculate	Not Reported/ Can not calculate	20200507	NH3:C2H2(4:1) at 4 torr	2007	Chemical Vapor Deposition	As-is	Not Reported/ Can not calculate	Not Reported/ Can not calculate	Not Reported/ Can not calculate	0.1673	Not Reported/ Can not calculate	Not Reported/ Can not calculate	Not Reported/ Can not calculate	Not Reported/ Can not calculate	Not Reported/ Can not calculate	Not Reported/ Can not calculate	Not Reported/ Can not calculate	Not Reported/ Can not calculate	#VALUE!	#VALUE!	2007_Current-induced breakdown of carbon nanofibers					12	-1.36773	#VALUE!	#VALUE!	#VALUE!
Carbon Fiber	0.0152882	Not Reported/ Can not calculate	Not Reported/ Can not calculate	Not Reported/ Can not calculate	Not Reported/ Can not calculate	Not Reported/ Can not calculate	Not Reported/ Can not calculate	Not Reported/ Can not calculate	Not Reported/ Can not calculate	Not Reported/ Can not calculate		No	Not Reported/ Can not calculate	Not Reported/ Can not calculate	Not Reported/ Can not calculate		Not Reported/ Can not calculate	Not Reported/ Can not calculate	Not Reported/ Can not calculate	Not Reported/ Can not calculate	20200507	NH3:C2H2(4:1) at 4 torr	2007	Chemical Vapor Deposition	As-is	Not Reported/ Can not calculate	Not Reported/ Can not calculate	Not Reported/ Can not calculate	0.19	Not Reported/ Can not calculate	Not Reported/ Can not calculate	Not Reported/ Can not calculate	Not Reported/ Can not calculate	Not Reported/ Can not calculate	Not Reported/ Can not calculate	Not Reported/ Can not calculate	Not Reported/ Can not calculate	#VALUE!	#VALUE!	2007_Current-induced breakdown of carbon nanofibers					12	-1.81564	#VALUE!	#VALUE!	#VALUE!
Carbon Fiber	0.199601	Not Reported/ Can not calculate	Not Reported/ Can not calculate	Not Reported/ Can not calculate	Not Reported/ Can not calculate	Not Reported/ Can not calculate	Not Reported/ Can not calculate	Not Reported/ Can not calculate	Not Reported/ Can not calculate	Not Reported/ Can not calculate		No	Not Reported/ Can not calculate	Not Reported/ Can not calculate	Not Reported/ Can not calculate		Not Reported/ Can not calculate	Not Reported/ Can not calculate	Not Reported/ Can not calculate	Not Reported/ Can not calculate	20200507	NH3:C2H2(4:1) at 4 torr	2007	Chemical Vapor Deposition	As-is	Not Reported/ Can not calculate	Not Reported/ Can not calculate	Not Reported/ Can not calculate	0.1957	Not Reported/ Can not calculate	Not Reported/ Can not calculate	Not Reported/ Can not calculate	Not Reported/ Can not calculate	Not Reported/ Can not calculate	Not Reported/ Can not calculate	Not Reported/ Can not calculate	Not Reported/ Can not calculate	#VALUE!	#VALUE!	2007_Current-induced breakdown of carbon nanofibers					12	-0.699838	#VALUE!	#VALUE!	#VALUE!
Carbon Fiber	0.0725689	Not Reported/ Can not calculate	Not Reported/ Can not calculate	Not Reported/ Can not calculate	Not Reported/ Can not calculate	Not Reported/ Can not calculate	Not Reported/ Can not calculate	Not Reported/ Can not calculate	Not Reported/ Can not calculate	Not Reported/ Can not calculate		No	Not Reported/ Can not calculate	Not Reported/ Can not calculate	Not Reported/ Can not calculate		Not Reported/ Can not calculate	Not Reported/ Can not calculate	Not Reported/ Can not calculate	Not Reported/ Can not calculate	20200507	NH3:C2H2(4:1) at 4 torr	2007	Chemical Vapor Deposition	As-is	Not Reported/ Can not calculate	Not Reported/ Can not calculate	Not Reported/ Can not calculate	0.2389	Not Reported/ Can not calculate	Not Reported/ Can not calculate	Not Reported/ Can not calculate	Not Reported/ Can not calculate	Not Reported/ Can not calculate	Not Reported/ Can not calculate	Not Reported/ Can not calculate	Not Reported/ Can not calculate	#VALUE!	#VALUE!	2007_Current-induced breakdown of carbon nanofibers					12	-1.13925	#VALUE!	#VALUE!	#VALUE!
Unaligned multiwall CNTs	0.0102	1.36	0.0075	Not Reported/ Can not calculate	Not Reported/ Can not calculate	Not Reported/ Can not calculate	Not Reported/ Can not calculate	Not Reported/ Can not calculate		Not Reported/ Can not calculate		No	Not Reported/ Can not calculate	Not Reported/ Can not calculate	Not Reported/ Can not calculate		Not Reported/ Can not calculate	Not Reported/ Can not calculate	Not Reported/ Can not calculate	Not Reported/ Can not calculate	20200713		2007	Chemical Vapor Deposition	Spark Plasma sintering			Unsorted	Not Reported/ Can not calculate	Not Reported/ Can not calculate	3.06	Not Reported/ Can not calculate	Not Reported/ Can not calculate	Not Reported/ Can not calculate		Not Reported/ Can not calculate	Not Reported/ Can not calculate	#VALUE!	#VALUE!	2007_Electrical and thermal properties of carbon nanotube bulk materials: Experimental studies for the 328-958 K temperature range					1	-1.9914	0.133539	-2.12494	#VALUE!
Aligned Few-wall CNTs	Not Reported/ Can not calculate	Not Reported/ Can not calculate	Not Reported/ Can not calculate	Not Reported/ Can not calculate	5.88235	Raman G peak anisotropy	Not Reported/ Can not calculate	Not Reported/ Can not calculate	10	633	1.60552	No	Not Reported/ Can not calculate	1.2	Not Reported/ Can not calculate		Not Reported/ Can not calculate	Not Reported/ Can not calculate	5--10	7.5	20200719		2007	Floating Catalyst	Densified			Unsorted	Not Reported/ Can not calculate	1579.9	Not Reported/ Can not calculate	Not Reported/ Can not calculate	Not Reported/ Can not calculate	Not Reported/ Can not calculate	Not Reported/ Can not calculate	Not Reported/ Can not calculate	Not Reported/ Can not calculate	#VALUE!	#VALUE!	2007_High performance fibres from 'dog bone' carbon nanotubes					6	#VALUE!	#VALUE!	#VALUE!	#VALUE!
Aligned Few-wall CNTs	Not Reported/ Can not calculate	Not Reported/ Can not calculate	Not Reported/ Can not calculate	Not Reported/ Can not calculate	5.88235	Raman G peak anisotropy	Not Reported/ Can not calculate	Not Reported/ Can not calculate	10	633	1.60552	No	Not Reported/ Can not calculate	2.2	Not Reported/ Can not calculate		Not Reported/ Can not calculate	Not Reported/ Can not calculate	5--10	7.5	20200719		2007	Floating Catalyst	Densified			Unsorted	Not Reported/ Can not calculate	1579.9	Not Reported/ Can not calculate	Not Reported/ Can not calculate	Not Reported/ Can not calculate	Not Reported/ Can not calculate	Not Reported/ Can not calculate	Not Reported/ Can not calculate	Not Reported/ Can not calculate	#VALUE!	#VALUE!	2007_High performance fibres from 'dog bone' carbon nanotubes					6	#VALUE!	#VALUE!	#VALUE!	#VALUE!
Carbon Fiber	Not Reported/ Can not calculate	Not Reported/ Can not calculate	Not Reported/ Can not calculate	Not Reported/ Can not calculate	Not Reported/ Can not calculate	Not Reported/ Can not calculate	Not Reported/ Can not calculate	Not Reported/ Can not calculate	Not Reported/ Can not calculate	Not Reported/ Can not calculate		No	Not Reported/ Can not calculate	2.4	Not Reported/ Can not calculate		Not Reported/ Can not calculate	Not Reported/ Can not calculate	Not Reported/ Can not calculate	Not Reported/ Can not calculate	20200719	Carbon fiber Grafil 34-700	2007	Synthetic fiber	Not Reported/ Can not calculate			Not Reported/ Can not calculate	Not Reported/ Can not calculate		Not Reported/ Can not calculate	Not Reported/ Can not calculate	Not Reported/ Can not calculate	Not Reported/ Can not calculate	Not Reported/ Can not calculate	Not Reported/ Can not calculate	Not Reported/ Can not calculate	#VALUE!	#VALUE!	2007_High performance fibres from 'dog bone' carbon nanotubes					6	#VALUE!	#VALUE!	#VALUE!	#VALUE!
Synthetic fiber	Not Reported/ Can not calculate	Not Reported/ Can not calculate	Not Reported/ Can not calculate	Not Reported/ Can not calculate	Not Reported/ Can not calculate	Not Reported/ Can not calculate	Not Reported/ Can not calculate	Not Reported/ Can not calculate	Not Reported/ Can not calculate	Not Reported/ Can not calculate		No	Not Reported/ Can not calculate	2.5	Not Reported/ Can not calculate		Not Reported/ Can not calculate	Not Reported/ Can not calculate	Not Reported/ Can not calculate	Not Reported/ Can not calculate	20200719	Kevlar 49	2007	Synthetic fiber	Not Reported/ Can not calculate			Not Reported/ Can not calculate	Not Reported/ Can not calculate		Not Reported/ Can not calculate	Not Reported/ Can not calculate	Not Reported/ Can not calculate	Not Reported/ Can not calculate	Not Reported/ Can not calculate	Not Reported/ Can not calculate	Not Reported/ Can not calculate	#VALUE!	#VALUE!	2007_High performance fibres from 'dog bone' carbon nanotubes					6	#VALUE!	#VALUE!	#VALUE!	#VALUE!
Synthetic fiber	Not Reported/ Can not calculate	Not Reported/ Can not calculate	Not Reported/ Can not calculate	Not Reported/ Can not calculate	Not Reported/ Can not calculate	Not Reported/ Can not calculate	Not Reported/ Can not calculate	Not Reported/ Can not calculate	Not Reported/ Can not calculate	Not Reported/ Can not calculate		No	Not Reported/ Can not calculate	3.7	Not Reported/ Can not calculate		Not Reported/ Can not calculate	Not Reported/ Can not calculate	Not Reported/ Can not calculate	Not Reported/ Can not calculate	20200719	Zylon HM	2007	Synthetic fiber	Not Reported/ Can not calculate			Not Reported/ Can not calculate	Not Reported/ Can not calculate		Not Reported/ Can not calculate	Not Reported/ Can not calculate	Not Reported/ Can not calculate	Not Reported/ Can not calculate	Not Reported/ Can not calculate	Not Reported/ Can not calculate	Not Reported/ Can not calculate	#VALUE!	#VALUE!	2007_High performance fibres from 'dog bone' carbon nanotubes					6	#VALUE!	#VALUE!	#VALUE!	#VALUE!
Synthetic fiber	Not Reported/ Can not calculate	Not Reported/ Can not calculate	Not Reported/ Can not calculate	Not Reported/ Can not calculate	Not Reported/ Can not calculate	Not Reported/ Can not calculate	Not Reported/ Can not calculate	Not Reported/ Can not calculate	Not Reported/ Can not calculate	Not Reported/ Can not calculate		No	Not Reported/ Can not calculate	3.5	Not Reported/ Can not calculate		Not Reported/ Can not calculate	Not Reported/ Can not calculate	Not Reported/ Can not calculate	Not Reported/ Can not calculate	20200719	Dynemma	2007	Synthetic fiber	Not Reported/ Can not calculate			Not Reported/ Can not calculate	Not Reported/ Can not calculate		Not Reported/ Can not calculate	Not Reported/ Can not calculate	Not Reported/ Can not calculate	Not Reported/ Can not calculate	Not Reported/ Can not calculate	Not Reported/ Can not calculate	Not Reported/ Can not calculate	#VALUE!	#VALUE!	2007_High performance fibres from 'dog bone' carbon nanotubes					6	#VALUE!	#VALUE!	#VALUE!	#VALUE!
Aligned Few-wall CNTs	Not Reported/ Can not calculate	Not Reported/ Can not calculate	Not Reported/ Can not calculate	Not Reported/ Can not calculate	Not Reported/ Can not calculate	Not Reported/ Can not calculate	Not Reported/ Can not calculate	Not Reported/ Can not calculate	Not Reported/ Can not calculate	Not Reported/ Can not calculate		Yes	299	Not Reported/ Can not calculate	8.3		Not Reported/ Can not calculate	Not Reported/ Can not calculate	Not Reported/ Can not calculate	Not Reported/ Can not calculate	20201128		2007	Floating Catalyst	Purified			Unsorted	Not Reported/ Can not calculate	Not Reported/ Can not calculate	Not Reported/ Can not calculate	Not Reported/ Can not calculate	Not Reported/ Can not calculate	Not Reported/ Can not calculate	Not Reported/ Can not calculate	Not Reported/ Can not calculate	Not Reported/ Can not calculate	#VALUE!	#VALUE!	2007_Multifunctional Macroarchitectures ofDouble-Walled Carbon Nanotube Fibers					1	#VALUE!	#VALUE!	#VALUE!	2.47567
Aligned Multiwall CNTs	0.02	0.62	0.032	1.9	Not Reported/ Can not calculate	Not Reported/ Can not calculate	Not Reported/ Can not calculate	Not Reported/ Can not calculate	Not Reported/ Can not calculate	Not Reported/ Can not calculate	#VALUE!	No	Not Reported/ Can not calculate	Not Reported/ Can not calculate	Not Reported/ Can not calculate		Not Reported/ Can not calculate	Not Reported/ Can not calculate	15	15	20200507	Knocked over forest Unaligned material also made	2008	Forest derived	Knocked over forest			Unsorted	Not Reported/ Can not calculate	Not Reported/ Can not calculate	153	Not Reported/ Can not calculate	Not Reported/ Can not calculate	Not Reported/ Can not calculate	Not Reported/ Can not calculate	Not Reported/ Can not calculate	Not Reported/ Can not calculate	#VALUE!	#VALUE!	2008 Highly oriented carbon nanotube papers made of aligned carbon nanotubes					2	-1.69897	-0.207608	-1.49485	#VALUE!
Unaligned multiwall CNTs	0.015	0.54	0.0278	Not Reported/ Can not calculate	Not Reported/ Can not calculate	Not Reported/ Can not calculate	Not Reported/ Can not calculate	Not Reported/ Can not calculate	Not Reported/ Can not calculate	Not Reported/ Can not calculate	#VALUE!	No	Not Reported/ Can not calculate	Not Reported/ Can not calculate	Not Reported/ Can not calculate		Not Reported/ Can not calculate	Not Reported/ Can not calculate	15	15	20200511	This is unaligned. Aligned Material also made	2008	Buckypaper	As-is			Unsorted	Not Reported/ Can not calculate	Not Reported/ Can not calculate	81	Not Reported/ Can not calculate	Not Reported/ Can not calculate	Not Reported/ Can not calculate	Not Reported/ Can not calculate	Not Reported/ Can not calculate	Not Reported/ Can not calculate	#VALUE!	#VALUE!	2008 Highly oriented carbon nanotube papers made of aligned carbon nanotubes					2	-1.82391	-0.267606	-1.55596	#VALUE!
Aligned Multiwall CNTs	0.008	Not Reported/ Can not calculate	Not Reported/ Can not calculate		0.85	XRD Herman	20.2	X ray	Not Reported/ Can not calculate	Not Reported/ Can not calculate	Not Reported/ Can not calculate	No	150	Not Reported/ Can not calculate	69		1.2	Not Reported/ Can not calculate	50	50	20200512		2008	Liquid Extrusion				Unsorted	30--80	Not Reported/ Can not calculate	Not Reported/ Can not calculate	Not Reported/ Can not calculate	Not Reported/ Can not calculate	Not Reported/ Can not calculate	Not Reported/ Can not calculate	Not Reported/ Can not calculate	Not Reported/ Can not calculate	#VALUE!	#VALUE!	2008 Macroscopic Fibers of Well-Aligned Carbon Nanotubes by Wet Spinning					2	-2.09691	#VALUE!	#VALUE!	2.17609
Aligned Multiwall CNTs	0.03	Not Reported/ Can not calculate	Not Reported/ Can not calculate		0.92	XRD Herman	15.6	X ray	Not Reported/ Can not calculate	Not Reported/ Can not calculate	Not Reported/ Can not calculate	Yes	170	Not Reported/ Can not calculate	142		5.1	Not Reported/ Can not calculate	62	62	20200512	Nitrogen doped during growth	2008	Liquid Extrusion				Unsorted	30--80	Not Reported/ Can not calculate	Not Reported/ Can not calculate	Not Reported/ Can not calculate	Not Reported/ Can not calculate	Not Reported/ Can not calculate	Not Reported/ Can not calculate	Not Reported/ Can not calculate	Not Reported/ Can not calculate	#VALUE!	#VALUE!	2008 Macroscopic Fibers of Well-Aligned Carbon Nanotubes by Wet Spinning					2	-1.52288	#VALUE!	#VALUE!	2.23045
Individual Multiwall CNTs	Not Reported/ Can not calculate	2.1	Not Reported/ Can not calculate	Not Reported/ Can not calculate	Not Reported/ Can not calculate	Not Reported/ Can not calculate	Not Reported/ Can not calculate	Not Reported/ Can not calculate	Not Reported/ Can not calculate	Not Reported/ Can not calculate	#VALUE!	No	10417.9	4.96088	105.242		Not Reported/ Can not calculate	Not Reported/ Can not calculate	14.72	14.72	20200512	Density estimate of 2.1 g/cm3, corrected area to full cross section from annulus	2008	Arc-discharge	As-is			Unsorted	Not Reported/ Can not calculate	Not Reported/ Can not calculate	Not Reported/ Can not calculate	Not Reported/ Can not calculate	Not Reported/ Can not calculate	Not Reported/ Can not calculate	Not Reported/ Can not calculate	Not Reported/ Can not calculate	Not Reported/ Can not calculate	#VALUE!	#VALUE!	2008 Measurements of near-ultimate strength for multiwalled carbon nanotubes and irradiation-induced crosslinking improvements					6	#VALUE!	0.322219	#VALUE!	4.01778
Individual Multiwall CNTs	Not Reported/ Can not calculate	2.1	Not Reported/ Can not calculate	Not Reported/ Can not calculate	Not Reported/ Can not calculate	Not Reported/ Can not calculate	Not Reported/ Can not calculate	Not Reported/ Can not calculate	Not Reported/ Can not calculate	Not Reported/ Can not calculate	#VALUE!	No	9523.01	4.53477	90.8149		Not Reported/ Can not calculate	Not Reported/ Can not calculate	15.71	15.71	20200512	Density estimate of 2.1 g/cm3, corrected area to full cross section from annulus	2008	Arc-discharge	As-is			Unsorted	Not Reported/ Can not calculate	Not Reported/ Can not calculate	Not Reported/ Can not calculate	Not Reported/ Can not calculate	Not Reported/ Can not calculate	Not Reported/ Can not calculate	Not Reported/ Can not calculate	Not Reported/ Can not calculate	Not Reported/ Can not calculate	#VALUE!	#VALUE!	2008 Measurements of near-ultimate strength for multiwalled carbon nanotubes and irradiation-induced crosslinking improvements					6	#VALUE!	0.322219	#VALUE!	3.97877
Individual Multiwall CNTs	Not Reported/ Can not calculate	2.1	Not Reported/ Can not calculate	Not Reported/ Can not calculate	Not Reported/ Can not calculate	Not Reported/ Can not calculate	Not Reported/ Can not calculate	Not Reported/ Can not calculate	Not Reported/ Can not calculate	Not Reported/ Can not calculate	#VALUE!	No	5069.54	2.41407	57.751		Not Reported/ Can not calculate	Not Reported/ Can not calculate	25.97	25.97	20200512	corrected area to full cross section from annulus, Density estimate of 2.1 g/cm3	2008	Arc-discharge	As-is			Unsorted	Not Reported/ Can not calculate	Not Reported/ Can not calculate	Not Reported/ Can not calculate	Not Reported/ Can not calculate	Not Reported/ Can not calculate	Not Reported/ Can not calculate	Not Reported/ Can not calculate	Not Reported/ Can not calculate	Not Reported/ Can not calculate	#VALUE!	#VALUE!	2008 Measurements of near-ultimate strength for multiwalled carbon nanotubes and irradiation-induced crosslinking improvements					6	#VALUE!	0.322219	#VALUE!	3.70497
Individual Multiwall CNTs	Not Reported/ Can not calculate	2.1	Not Reported/ Can not calculate	Not Reported/ Can not calculate	Not Reported/ Can not calculate	Not Reported/ Can not calculate	Not Reported/ Can not calculate	Not Reported/ Can not calculate	Not Reported/ Can not calculate	Not Reported/ Can not calculate	#VALUE!	No	8439.33	4.01873	95.9202		Not Reported/ Can not calculate	Not Reported/ Can not calculate	39.48	39.48	20200512	Irradiated, corrected area to full cross section from annulus, Density estimate of 2.1 g/cm3	2008	Arc-discharge	Irradiated			Unsorted	Not Reported/ Can not calculate	Not Reported/ Can not calculate	Not Reported/ Can not calculate	Not Reported/ Can not calculate	Not Reported/ Can not calculate	Not Reported/ Can not calculate	Not Reported/ Can not calculate	Not Reported/ Can not calculate	Not Reported/ Can not calculate	#VALUE!	#VALUE!	2008 Measurements of near-ultimate strength for multiwalled carbon nanotubes and irradiation-induced crosslinking improvements					6	#VALUE!	0.322219	#VALUE!	3.92631
Individual Multiwall CNTs	Not Reported/ Can not calculate	2.1	Not Reported/ Can not calculate	Not Reported/ Can not calculate	Not Reported/ Can not calculate	Not Reported/ Can not calculate	Not Reported/ Can not calculate	Not Reported/ Can not calculate	Not Reported/ Can not calculate	Not Reported/ Can not calculate	#VALUE!	No	41620.5	19.8193	602.779		Not Reported/ Can not calculate	Not Reported/ Can not calculate	25.87	25.87	20200512	Irradiated, corrected area to full cross section from annulus, Density estimate of 2.1 g/cm3	2008	Arc-discharge	Irradiated			Unsorted	Not Reported/ Can not calculate	Not Reported/ Can not calculate	Not Reported/ Can not calculate	Not Reported/ Can not calculate	Not Reported/ Can not calculate	Not Reported/ Can not calculate	Not Reported/ Can not calculate	Not Reported/ Can not calculate	Not Reported/ Can not calculate	#VALUE!	#VALUE!	2008 Measurements of near-ultimate strength for multiwalled carbon nanotubes and irradiation-induced crosslinking improvements					6	#VALUE!	0.322219	#VALUE!	4.61931
Individual Multiwall CNTs	Not Reported/ Can not calculate	2.1	Not Reported/ Can not calculate	Not Reported/ Can not calculate	Not Reported/ Can not calculate	Not Reported/ Can not calculate	Not Reported/ Can not calculate	Not Reported/ Can not calculate	Not Reported/ Can not calculate	Not Reported/ Can not calculate	#VALUE!	No	32094	15.2829	541.013		Not Reported/ Can not calculate	Not Reported/ Can not calculate	49.01	49.01	20200512	Irradiated, corrected area to full cross section from annulus, Density estimate of 2.1 g/cm3	2008	Arc-discharge	Irradiated			Unsorted	Not Reported/ Can not calculate	Not Reported/ Can not calculate	Not Reported/ Can not calculate	Not Reported/ Can not calculate	Not Reported/ Can not calculate	Not Reported/ Can not calculate	Not Reported/ Can not calculate	Not Reported/ Can not calculate	Not Reported/ Can not calculate	#VALUE!	#VALUE!	2008 Measurements of near-ultimate strength for multiwalled carbon nanotubes and irradiation-induced crosslinking improvements					6	#VALUE!	0.322219	#VALUE!	4.50642
Aligned Multiwall CNTs	0.05	Not Reported/ Can not calculate	Not Reported/ Can not calculate	Not Reported/ Can not calculate	2.7	Raman G peak anisotropy	33	X ray	Not Reported/ Can not calculate		#VALUE!	No	350	Not Reported/ Can not calculate	25		17.5	Not Reported/ Can not calculate	10	10	20200508	Densified	2008	Forest derived	Densified			Unsorted	10	1590	Not Reported/ Can not calculate	Not Reported/ Can not calculate	Not Reported/ Can not calculate	Not Reported/ Can not calculate	Not Reported/ Can not calculate	Not Reported/ Can not calculate	Not Reported/ Can not calculate	#VALUE!	#VALUE!	2008 Solid-state spun fibers and yarns from 1-mm long carbon nanotube forests synthesized by water-assisted chemical vapor deposition					3	-1.30103	#VALUE!	#VALUE!	2.54407
Aligned Multiwall CNTs	Not Reported/ Can not calculate	Not Reported/ Can not calculate	Not Reported/ Can not calculate	Not Reported/ Can not calculate	2.2	Raman G peak anisotropy	33	X ray	Not Reported/ Can not calculate		#VALUE!	No	400	Not Reported/ Can not calculate	10		Not Reported/ Can not calculate	Not Reported/ Can not calculate	10	10	20200508	Twisted	2008	Forest derived	Twisted			Unsorted	10	1590	Not Reported/ Can not calculate	Not Reported/ Can not calculate	Not Reported/ Can not calculate	Not Reported/ Can not calculate	Not Reported/ Can not calculate	Not Reported/ Can not calculate	Not Reported/ Can not calculate	#VALUE!	#VALUE!	2008 Solid-state spun fibers and yarns from 1-mm long carbon nanotube forests synthesized by water-assisted chemical vapor deposition					3	#VALUE!	#VALUE!	#VALUE!	2.60206
Aligned Multiwall CNTs	Not Reported/ Can not calculate	Not Reported/ Can not calculate	Not Reported/ Can not calculate	Not Reported/ Can not calculate	Not Reported/ Can not calculate	Not Reported/ Can not calculate	Not Reported/ Can not calculate	Not Reported/ Can not calculate	Not Reported/ Can not calculate		#VALUE!	No	500	Not Reported/ Can not calculate	8		Not Reported/ Can not calculate	Not Reported/ Can not calculate	10	10	20200508	Densified and twisted	2008	Forest derived	Densified and twisted			Unsorted	10	1590	Not Reported/ Can not calculate	Not Reported/ Can not calculate	Not Reported/ Can not calculate	Not Reported/ Can not calculate	Not Reported/ Can not calculate	Not Reported/ Can not calculate	Not Reported/ Can not calculate	#VALUE!	#VALUE!	2008 Solid-state spun fibers and yarns from 1-mm long carbon nanotube forests synthesized by water-assisted chemical vapor deposition					3	#VALUE!	#VALUE!	#VALUE!	2.69897
Unaligned multiwall CNTs	0.0083	Not Reported/ Can not calculate	Not Reported/ Can not calculate	Not Reported/ Can not calculate	Not Reported/ Can not calculate	Not Reported/ Can not calculate	Not Reported/ Can not calculate	Not Reported/ Can not calculate	0.806854	633	0.129542	Yes	4.3	0.426	0.426		0.03569	Not Reported/ Can not calculate	40--60	50	20200511	Acid functionalized for 90 min	2008	Buckypaper	Acid Doped			Unsorted	Not Reported/ Can not calculate	1599.9	Not Reported/ Can not calculate	Not Reported/ Can not calculate	Not Reported/ Can not calculate	Not Reported/ Can not calculate	Not Reported/ Can not calculate	Not Reported/ Can not calculate	Not Reported/ Can not calculate	#VALUE!	#VALUE!	2008 The feasibility of producing MWCNT paper and strong MWCNT film from VACNT array					5	-2.08092	#VALUE!	#VALUE!	0.633468
Unaligned multiwall CNTs	0.01	Not Reported/ Can not calculate	Not Reported/ Can not calculate	Not Reported/ Can not calculate	Not Reported/ Can not calculate	Not Reported/ Can not calculate	Not Reported/ Can not calculate	Not Reported/ Can not calculate	0.802797	633	0.12889	Yes	4.6	0.439	0.439		0.046	Not Reported/ Can not calculate	40--60	50	20200511	Acid functionalized for 100 min	2008	Buckypaper	Acid Doped			Unsorted	Not Reported/ Can not calculate	1595.4	Not Reported/ Can not calculate	Not Reported/ Can not calculate	Not Reported/ Can not calculate	Not Reported/ Can not calculate	Not Reported/ Can not calculate	Not Reported/ Can not calculate	Not Reported/ Can not calculate	#VALUE!	#VALUE!	2008 The feasibility of producing MWCNT paper and strong MWCNT film from VACNT array					5	-2	#VALUE!	#VALUE!	0.662758
Unaligned multiwall CNTs	0.01	Not Reported/ Can not calculate	Not Reported/ Can not calculate	Not Reported/ Can not calculate	Not Reported/ Can not calculate	Not Reported/ Can not calculate	Not Reported/ Can not calculate	Not Reported/ Can not calculate	0.795819	633	0.12777	Yes	7.5	0.785	0.785		0.075	Not Reported/ Can not calculate	40--60	50	20200511	Acid functionalized for 110 min	2008	Buckypaper	Acid Doped			Unsorted	Not Reported/ Can not calculate	1593.5	Not Reported/ Can not calculate	Not Reported/ Can not calculate	Not Reported/ Can not calculate	Not Reported/ Can not calculate	Not Reported/ Can not calculate	Not Reported/ Can not calculate	Not Reported/ Can not calculate	#VALUE!	#VALUE!	2008 The feasibility of producing MWCNT paper and strong MWCNT film from VACNT array					5	-2	#VALUE!	#VALUE!	0.875061
Unaligned multiwall CNTs	0.0091	Not Reported/ Can not calculate	Not Reported/ Can not calculate	Not Reported/ Can not calculate	Not Reported/ Can not calculate	Not Reported/ Can not calculate	Not Reported/ Can not calculate	Not Reported/ Can not calculate	0.710145	633	0.114015	Yes	6	0.557	0.557		0.0546	Not Reported/ Can not calculate	40--60	50	20200511	Acid functionalized for 120 min	2008	Buckypaper	Acid Doped			Unsorted	Not Reported/ Can not calculate	1592	Not Reported/ Can not calculate	Not Reported/ Can not calculate	Not Reported/ Can not calculate	Not Reported/ Can not calculate	Not Reported/ Can not calculate	Not Reported/ Can not calculate	Not Reported/ Can not calculate	#VALUE!	#VALUE!	2008 The feasibility of producing MWCNT paper and strong MWCNT film from VACNT array					5	-2.04096	#VALUE!	#VALUE!	0.778151
Unaligned multiwall CNTs	0.0091	Not Reported/ Can not calculate	Not Reported/ Can not calculate	Not Reported/ Can not calculate	Not Reported/ Can not calculate	Not Reported/ Can not calculate	Not Reported/ Can not calculate	Not Reported/ Can not calculate	0.698276	633	0.112109	Yes	4.5	0.455	0.455		0.04095	Not Reported/ Can not calculate	40--60	50	20200511	Acid functionalized for 130 min	2008	Buckypaper	Acid Doped			Unsorted	Not Reported/ Can not calculate	1590.3	Not Reported/ Can not calculate	Not Reported/ Can not calculate	Not Reported/ Can not calculate	Not Reported/ Can not calculate	Not Reported/ Can not calculate	Not Reported/ Can not calculate	Not Reported/ Can not calculate	#VALUE!	#VALUE!	2008 The feasibility of producing MWCNT paper and strong MWCNT film from VACNT array					5	-2.04096	#VALUE!	#VALUE!	0.653213
Unaligned Few-wall CNTs	0.00317098	Not Reported/ Can not calculate	Not Reported/ Can not calculate	Not Reported/ Can not calculate	Not Reported/ Can not calculate	Not Reported/ Can not calculate	Not Reported/ Can not calculate	Not Reported/ Can not calculate	6.22222	633	0.998988	No	Not Reported/ Can not calculate	Not Reported/ Can not calculate	Not Reported/ Can not calculate		Not Reported/ Can not calculate	Not Reported/ Can not calculate	Not Reported/ Can not calculate	Not Reported/ Can not calculate	20200512		2008	Buckypaper	Sonicated			Unsorted	Not Reported/ Can not calculate	Not Reported/ Can not calculate	Not Reported/ Can not calculate	Not Reported/ Can not calculate	Not Reported/ Can not calculate	Not Reported/ Can not calculate	Not Reported/ Can not calculate	Not Reported/ Can not calculate	Not Reported/ Can not calculate	#VALUE!	#VALUE!	2008 The Relationship between network morphology and conductivity in nanotube films					25	-2.49881	#VALUE!	#VALUE!	#VALUE!
Unaligned Few-wall CNTs	0.00208838	Not Reported/ Can not calculate	Not Reported/ Can not calculate	Not Reported/ Can not calculate	Not Reported/ Can not calculate	Not Reported/ Can not calculate	Not Reported/ Can not calculate	Not Reported/ Can not calculate	7.24444	633	1.16311	No	Not Reported/ Can not calculate	Not Reported/ Can not calculate	Not Reported/ Can not calculate		Not Reported/ Can not calculate	Not Reported/ Can not calculate	Not Reported/ Can not calculate	Not Reported/ Can not calculate	20200512		2008	Buckypaper	Sonicated			Unsorted	Not Reported/ Can not calculate	Not Reported/ Can not calculate	Not Reported/ Can not calculate	Not Reported/ Can not calculate	Not Reported/ Can not calculate	Not Reported/ Can not calculate	Not Reported/ Can not calculate	Not Reported/ Can not calculate	Not Reported/ Can not calculate	#VALUE!	#VALUE!	2008 The Relationship between network morphology and conductivity in nanotube films					25	-2.68019	#VALUE!	#VALUE!	#VALUE!
Unaligned Few-wall CNTs	0.000226782	Not Reported/ Can not calculate	Not Reported/ Can not calculate	Not Reported/ Can not calculate	Not Reported/ Can not calculate	Not Reported/ Can not calculate	Not Reported/ Can not calculate	Not Reported/ Can not calculate	7.71111	633	1.23803	No	Not Reported/ Can not calculate	Not Reported/ Can not calculate	Not Reported/ Can not calculate		Not Reported/ Can not calculate	Not Reported/ Can not calculate	Not Reported/ Can not calculate	Not Reported/ Can not calculate	20200512		2008	Buckypaper	Sonicated			Unsorted	Not Reported/ Can not calculate	Not Reported/ Can not calculate	Not Reported/ Can not calculate	Not Reported/ Can not calculate	Not Reported/ Can not calculate	Not Reported/ Can not calculate	Not Reported/ Can not calculate	Not Reported/ Can not calculate	Not Reported/ Can not calculate	#VALUE!	#VALUE!	2008 The Relationship between network morphology and conductivity in nanotube films					25	-3.64439	#VALUE!	#VALUE!	#VALUE!
Unaligned Few-wall CNTs	0.000205423	Not Reported/ Can not calculate	Not Reported/ Can not calculate	Not Reported/ Can not calculate	Not Reported/ Can not calculate	Not Reported/ Can not calculate	Not Reported/ Can not calculate	Not Reported/ Can not calculate	8.35556	633	1.3415	No	Not Reported/ Can not calculate	Not Reported/ Can not calculate	Not Reported/ Can not calculate		Not Reported/ Can not calculate	Not Reported/ Can not calculate	Not Reported/ Can not calculate	Not Reported/ Can not calculate	20200512		2008	Buckypaper	Sonicated			Unsorted	Not Reported/ Can not calculate	Not Reported/ Can not calculate	Not Reported/ Can not calculate	Not Reported/ Can not calculate	Not Reported/ Can not calculate	Not Reported/ Can not calculate	Not Reported/ Can not calculate	Not Reported/ Can not calculate	Not Reported/ Can not calculate	#VALUE!	#VALUE!	2008 The Relationship between network morphology and conductivity in nanotube films					25	-3.68735	#VALUE!	#VALUE!	#VALUE!
Unaligned Few-wall CNTs	0.000333175	Not Reported/ Can not calculate	Not Reported/ Can not calculate	Not Reported/ Can not calculate	Not Reported/ Can not calculate	Not Reported/ Can not calculate	Not Reported/ Can not calculate	Not Reported/ Can not calculate	10.2889	633	1.6519	No	Not Reported/ Can not calculate	Not Reported/ Can not calculate	Not Reported/ Can not calculate		Not Reported/ Can not calculate	Not Reported/ Can not calculate	Not Reported/ Can not calculate	Not Reported/ Can not calculate	20200512		2008	Buckypaper	Sonicated			Unsorted	Not Reported/ Can not calculate	Not Reported/ Can not calculate	Not Reported/ Can not calculate	Not Reported/ Can not calculate	Not Reported/ Can not calculate	Not Reported/ Can not calculate	Not Reported/ Can not calculate	Not Reported/ Can not calculate	Not Reported/ Can not calculate	#VALUE!	#VALUE!	2008 The Relationship between network morphology and conductivity in nanotube films					25	-3.47733	#VALUE!	#VALUE!	#VALUE!
Unaligned Few-wall CNTs	0.000623375	Not Reported/ Can not calculate	Not Reported/ Can not calculate	Not Reported/ Can not calculate	Not Reported/ Can not calculate	Not Reported/ Can not calculate	Not Reported/ Can not calculate	Not Reported/ Can not calculate	13.0889	633	2.10144	No	Not Reported/ Can not calculate	Not Reported/ Can not calculate	Not Reported/ Can not calculate		Not Reported/ Can not calculate	Not Reported/ Can not calculate	Not Reported/ Can not calculate	Not Reported/ Can not calculate	20200512		2008	Buckypaper	Sonicated			Unsorted	Not Reported/ Can not calculate	Not Reported/ Can not calculate	Not Reported/ Can not calculate	Not Reported/ Can not calculate	Not Reported/ Can not calculate	Not Reported/ Can not calculate	Not Reported/ Can not calculate	Not Reported/ Can not calculate	Not Reported/ Can not calculate	#VALUE!	#VALUE!	2008 The Relationship between network morphology and conductivity in nanotube films					25	-3.20525	#VALUE!	#VALUE!	#VALUE!
Unaligned Few-wall CNTs	0.00440952	Not Reported/ Can not calculate	Not Reported/ Can not calculate	Not Reported/ Can not calculate	Not Reported/ Can not calculate	Not Reported/ Can not calculate	Not Reported/ Can not calculate	Not Reported/ Can not calculate	11.3778	633	1.82672	No	Not Reported/ Can not calculate	Not Reported/ Can not calculate	Not Reported/ Can not calculate		Not Reported/ Can not calculate	Not Reported/ Can not calculate	Not Reported/ Can not calculate	Not Reported/ Can not calculate	20200512		2008	Buckypaper	Sonicated			Unsorted	Not Reported/ Can not calculate	Not Reported/ Can not calculate	Not Reported/ Can not calculate	Not Reported/ Can not calculate	Not Reported/ Can not calculate	Not Reported/ Can not calculate	Not Reported/ Can not calculate	Not Reported/ Can not calculate	Not Reported/ Can not calculate	#VALUE!	#VALUE!	2008 The Relationship between network morphology and conductivity in nanotube films					25	-2.35561	#VALUE!	#VALUE!	#VALUE!
Unaligned Few-wall CNTs	0.0154363	Not Reported/ Can not calculate	Not Reported/ Can not calculate	Not Reported/ Can not calculate	Not Reported/ Can not calculate	Not Reported/ Can not calculate	Not Reported/ Can not calculate	Not Reported/ Can not calculate	11.0444	633	1.7732	No	Not Reported/ Can not calculate	Not Reported/ Can not calculate	Not Reported/ Can not calculate		Not Reported/ Can not calculate	Not Reported/ Can not calculate	Not Reported/ Can not calculate	Not Reported/ Can not calculate	20200512		2008	Buckypaper	Sonicated			Unsorted	Not Reported/ Can not calculate	Not Reported/ Can not calculate	Not Reported/ Can not calculate	Not Reported/ Can not calculate	Not Reported/ Can not calculate	Not Reported/ Can not calculate	Not Reported/ Can not calculate	Not Reported/ Can not calculate	Not Reported/ Can not calculate	#VALUE!	#VALUE!	2008 The Relationship between network morphology and conductivity in nanotube films					25	-1.81146	#VALUE!	#VALUE!	#VALUE!
Unaligned Few-wall CNTs	0.00891006	Not Reported/ Can not calculate	Not Reported/ Can not calculate	Not Reported/ Can not calculate	Not Reported/ Can not calculate	Not Reported/ Can not calculate	Not Reported/ Can not calculate	Not Reported/ Can not calculate	12.0222	633	1.93019	No	Not Reported/ Can not calculate	Not Reported/ Can not calculate	Not Reported/ Can not calculate		Not Reported/ Can not calculate	Not Reported/ Can not calculate	Not Reported/ Can not calculate	Not Reported/ Can not calculate	20200512		2008	Buckypaper	Sonicated			Unsorted	Not Reported/ Can not calculate	Not Reported/ Can not calculate	Not Reported/ Can not calculate	Not Reported/ Can not calculate	Not Reported/ Can not calculate	Not Reported/ Can not calculate	Not Reported/ Can not calculate	Not Reported/ Can not calculate	Not Reported/ Can not calculate	#VALUE!	#VALUE!	2008 The Relationship between network morphology and conductivity in nanotube films					25	-2.05012	#VALUE!	#VALUE!	#VALUE!
Unaligned Few-wall CNTs	0.00972897	Not Reported/ Can not calculate	Not Reported/ Can not calculate	Not Reported/ Can not calculate	Not Reported/ Can not calculate	Not Reported/ Can not calculate	Not Reported/ Can not calculate	Not Reported/ Can not calculate	13.1111	633	2.10501	No	Not Reported/ Can not calculate	Not Reported/ Can not calculate	Not Reported/ Can not calculate		Not Reported/ Can not calculate	Not Reported/ Can not calculate	Not Reported/ Can not calculate	Not Reported/ Can not calculate	20200512		2008	Buckypaper	Sonicated			Unsorted	Not Reported/ Can not calculate	Not Reported/ Can not calculate	Not Reported/ Can not calculate	Not Reported/ Can not calculate	Not Reported/ Can not calculate	Not Reported/ Can not calculate	Not Reported/ Can not calculate	Not Reported/ Can not calculate	Not Reported/ Can not calculate	#VALUE!	#VALUE!	2008 The Relationship between network morphology and conductivity in nanotube films					25	-2.01193	#VALUE!	#VALUE!	#VALUE!
Unaligned Few-wall CNTs	0.00891006	Not Reported/ Can not calculate	Not Reported/ Can not calculate	Not Reported/ Can not calculate	Not Reported/ Can not calculate	Not Reported/ Can not calculate	Not Reported/ Can not calculate	Not Reported/ Can not calculate	13.2889	633	2.13355	No	Not Reported/ Can not calculate	Not Reported/ Can not calculate	Not Reported/ Can not calculate		Not Reported/ Can not calculate	Not Reported/ Can not calculate	Not Reported/ Can not calculate	Not Reported/ Can not calculate	20200512		2008	Buckypaper	Sonicated			Unsorted	Not Reported/ Can not calculate	Not Reported/ Can not calculate	Not Reported/ Can not calculate	Not Reported/ Can not calculate	Not Reported/ Can not calculate	Not Reported/ Can not calculate	Not Reported/ Can not calculate	Not Reported/ Can not calculate	Not Reported/ Can not calculate	#VALUE!	#VALUE!	2008 The Relationship between network morphology and conductivity in nanotube films					25	-2.05012	#VALUE!	#VALUE!	#VALUE!
Unaligned Few-wall CNTs	0.00691983	Not Reported/ Can not calculate	Not Reported/ Can not calculate	Not Reported/ Can not calculate	Not Reported/ Can not calculate	Not Reported/ Can not calculate	Not Reported/ Can not calculate	Not Reported/ Can not calculate	13.6222	633	2.18707	No	Not Reported/ Can not calculate	Not Reported/ Can not calculate	Not Reported/ Can not calculate		Not Reported/ Can not calculate	Not Reported/ Can not calculate	Not Reported/ Can not calculate	Not Reported/ Can not calculate	20200512		2008	Buckypaper	Sonicated			Unsorted	Not Reported/ Can not calculate	Not Reported/ Can not calculate	Not Reported/ Can not calculate	Not Reported/ Can not calculate	Not Reported/ Can not calculate	Not Reported/ Can not calculate	Not Reported/ Can not calculate	Not Reported/ Can not calculate	Not Reported/ Can not calculate	#VALUE!	#VALUE!	2008 The Relationship between network morphology and conductivity in nanotube films					25	-2.1599	#VALUE!	#VALUE!	#VALUE!
Unaligned Few-wall CNTs	0.00755582	Not Reported/ Can not calculate	Not Reported/ Can not calculate	Not Reported/ Can not calculate	Not Reported/ Can not calculate	Not Reported/ Can not calculate	Not Reported/ Can not calculate	Not Reported/ Can not calculate	13.6	633	2.1835	No	Not Reported/ Can not calculate	Not Reported/ Can not calculate	Not Reported/ Can not calculate		Not Reported/ Can not calculate	Not Reported/ Can not calculate	Not Reported/ Can not calculate	Not Reported/ Can not calculate	20200512		2008	Buckypaper	Sonicated			Unsorted	Not Reported/ Can not calculate	Not Reported/ Can not calculate	Not Reported/ Can not calculate	Not Reported/ Can not calculate	Not Reported/ Can not calculate	Not Reported/ Can not calculate	Not Reported/ Can not calculate	Not Reported/ Can not calculate	Not Reported/ Can not calculate	#VALUE!	#VALUE!	2008 The Relationship between network morphology and conductivity in nanotube films					25	-2.12172	#VALUE!	#VALUE!	#VALUE!
Unaligned Few-wall CNTs	0.00900853	Not Reported/ Can not calculate	Not Reported/ Can not calculate	Not Reported/ Can not calculate	Not Reported/ Can not calculate	Not Reported/ Can not calculate	Not Reported/ Can not calculate	Not Reported/ Can not calculate	14.0444	633	2.25486	No	Not Reported/ Can not calculate	Not Reported/ Can not calculate	Not Reported/ Can not calculate		Not Reported/ Can not calculate	Not Reported/ Can not calculate	Not Reported/ Can not calculate	Not Reported/ Can not calculate	20200512		2008	Buckypaper	Sonicated			Unsorted	Not Reported/ Can not calculate	Not Reported/ Can not calculate	Not Reported/ Can not calculate	Not Reported/ Can not calculate	Not Reported/ Can not calculate	Not Reported/ Can not calculate	Not Reported/ Can not calculate	Not Reported/ Can not calculate	Not Reported/ Can not calculate	#VALUE!	#VALUE!	2008 The Relationship between network morphology and conductivity in nanotube films					25	-2.04535	#VALUE!	#VALUE!	#VALUE!
Unaligned Few-wall CNTs	0.0111006	Not Reported/ Can not calculate	Not Reported/ Can not calculate	Not Reported/ Can not calculate	Not Reported/ Can not calculate	Not Reported/ Can not calculate	Not Reported/ Can not calculate	Not Reported/ Can not calculate	14.4444	633	2.31908	No	Not Reported/ Can not calculate	Not Reported/ Can not calculate	Not Reported/ Can not calculate		Not Reported/ Can not calculate	Not Reported/ Can not calculate	Not Reported/ Can not calculate	Not Reported/ Can not calculate	20200512		2008	Buckypaper	Sonicated			Unsorted	Not Reported/ Can not calculate	Not Reported/ Can not calculate	Not Reported/ Can not calculate	Not Reported/ Can not calculate	Not Reported/ Can not calculate	Not Reported/ Can not calculate	Not Reported/ Can not calculate	Not Reported/ Can not calculate	Not Reported/ Can not calculate	#VALUE!	#VALUE!	2008 The Relationship between network morphology and conductivity in nanotube films					25	-1.95465	#VALUE!	#VALUE!	#VALUE!
Unaligned Few-wall CNTs	0.0166708	Not Reported/ Can not calculate	Not Reported/ Can not calculate	Not Reported/ Can not calculate	Not Reported/ Can not calculate	Not Reported/ Can not calculate	Not Reported/ Can not calculate	Not Reported/ Can not calculate	14.6667	633	2.35476	No	Not Reported/ Can not calculate	Not Reported/ Can not calculate	Not Reported/ Can not calculate		Not Reported/ Can not calculate	Not Reported/ Can not calculate	Not Reported/ Can not calculate	Not Reported/ Can not calculate	20200512		2008	Buckypaper	Sonicated			Unsorted	Not Reported/ Can not calculate	Not Reported/ Can not calculate	Not Reported/ Can not calculate	Not Reported/ Can not calculate	Not Reported/ Can not calculate	Not Reported/ Can not calculate	Not Reported/ Can not calculate	Not Reported/ Can not calculate	Not Reported/ Can not calculate	#VALUE!	#VALUE!	2008 The Relationship between network morphology and conductivity in nanotube films					25	-1.77804	#VALUE!	#VALUE!	#VALUE!
Unaligned Few-wall CNTs	0.000630264	Not Reported/ Can not calculate	Not Reported/ Can not calculate	Not Reported/ Can not calculate	Not Reported/ Can not calculate	Not Reported/ Can not calculate	Not Reported/ Can not calculate	Not Reported/ Can not calculate	3.82222	633	0.613664	Yes	Not Reported/ Can not calculate	Not Reported/ Can not calculate	Not Reported/ Can not calculate		Not Reported/ Can not calculate	Not Reported/ Can not calculate	Not Reported/ Can not calculate	Not Reported/ Can not calculate	20200512		2008	Buckypaper	Sonicated and Functionalized			Unsorted	Not Reported/ Can not calculate	Not Reported/ Can not calculate	Not Reported/ Can not calculate	Not Reported/ Can not calculate	Not Reported/ Can not calculate	Not Reported/ Can not calculate	Not Reported/ Can not calculate	Not Reported/ Can not calculate	Not Reported/ Can not calculate	#VALUE!	#VALUE!	2008 The Relationship between network morphology and conductivity in nanotube films					25	-3.20048	#VALUE!	#VALUE!	#VALUE!
Unaligned Few-wall CNTs	0.00133078	Not Reported/ Can not calculate	Not Reported/ Can not calculate	Not Reported/ Can not calculate	Not Reported/ Can not calculate	Not Reported/ Can not calculate	Not Reported/ Can not calculate	Not Reported/ Can not calculate	3.13333	633	0.503062	Yes	Not Reported/ Can not calculate	Not Reported/ Can not calculate	Not Reported/ Can not calculate		Not Reported/ Can not calculate	Not Reported/ Can not calculate	Not Reported/ Can not calculate	Not Reported/ Can not calculate	20200512		2008	Buckypaper	Sonicated and Functionalized			Unsorted	Not Reported/ Can not calculate	Not Reported/ Can not calculate	Not Reported/ Can not calculate	Not Reported/ Can not calculate	Not Reported/ Can not calculate	Not Reported/ Can not calculate	Not Reported/ Can not calculate	Not Reported/ Can not calculate	Not Reported/ Can not calculate	#VALUE!	#VALUE!	2008 The Relationship between network morphology and conductivity in nanotube films					25	-2.87589	#VALUE!	#VALUE!	#VALUE!
Unaligned Few-wall CNTs	0.00169479	Not Reported/ Can not calculate	Not Reported/ Can not calculate	Not Reported/ Can not calculate	Not Reported/ Can not calculate	Not Reported/ Can not calculate	Not Reported/ Can not calculate	Not Reported/ Can not calculate	5.46667	633	0.877682	Yes	Not Reported/ Can not calculate	Not Reported/ Can not calculate	Not Reported/ Can not calculate		Not Reported/ Can not calculate	Not Reported/ Can not calculate	Not Reported/ Can not calculate	Not Reported/ Can not calculate	20200512		2008	Buckypaper	Sonicated and Functionalized			Unsorted	Not Reported/ Can not calculate	Not Reported/ Can not calculate	Not Reported/ Can not calculate	Not Reported/ Can not calculate	Not Reported/ Can not calculate	Not Reported/ Can not calculate	Not Reported/ Can not calculate	Not Reported/ Can not calculate	Not Reported/ Can not calculate	#VALUE!	#VALUE!	2008 The Relationship between network morphology and conductivity in nanotube films					25	-2.77088	#VALUE!	#VALUE!	#VALUE!
Unaligned Few-wall CNTs	0.00386467	Not Reported/ Can not calculate	Not Reported/ Can not calculate	Not Reported/ Can not calculate	Not Reported/ Can not calculate	Not Reported/ Can not calculate	Not Reported/ Can not calculate	Not Reported/ Can not calculate	6.11111	633	0.981149	Yes	Not Reported/ Can not calculate	Not Reported/ Can not calculate	Not Reported/ Can not calculate		Not Reported/ Can not calculate	Not Reported/ Can not calculate	Not Reported/ Can not calculate	Not Reported/ Can not calculate	20200512		2008	Buckypaper	Sonicated and Functionalized			Unsorted	Not Reported/ Can not calculate	Not Reported/ Can not calculate	Not Reported/ Can not calculate	Not Reported/ Can not calculate	Not Reported/ Can not calculate	Not Reported/ Can not calculate	Not Reported/ Can not calculate	Not Reported/ Can not calculate	Not Reported/ Can not calculate	#VALUE!	#VALUE!	2008 The Relationship between network morphology and conductivity in nanotube films					25	-2.41289	#VALUE!	#VALUE!	#VALUE!
Unaligned Few-wall CNTs	0.0133811	Not Reported/ Can not calculate	Not Reported/ Can not calculate	Not Reported/ Can not calculate	Not Reported/ Can not calculate	Not Reported/ Can not calculate	Not Reported/ Can not calculate	Not Reported/ Can not calculate	6.57778	633	1.05607	Yes	Not Reported/ Can not calculate	Not Reported/ Can not calculate	Not Reported/ Can not calculate		Not Reported/ Can not calculate	Not Reported/ Can not calculate	Not Reported/ Can not calculate	Not Reported/ Can not calculate	20200512		2008	Buckypaper	Sonicated and Functionalized			Unsorted	Not Reported/ Can not calculate	Not Reported/ Can not calculate	Not Reported/ Can not calculate	Not Reported/ Can not calculate	Not Reported/ Can not calculate	Not Reported/ Can not calculate	Not Reported/ Can not calculate	Not Reported/ Can not calculate	Not Reported/ Can not calculate	#VALUE!	#VALUE!	2008 The Relationship between network morphology and conductivity in nanotube films					25	-1.87351	#VALUE!	#VALUE!	#VALUE!
Unaligned Few-wall CNTs	0.00179054	Not Reported/ Can not calculate	Not Reported/ Can not calculate	Not Reported/ Can not calculate	Not Reported/ Can not calculate	Not Reported/ Can not calculate	Not Reported/ Can not calculate	Not Reported/ Can not calculate	8.33333	633	1.33793	Yes	Not Reported/ Can not calculate	Not Reported/ Can not calculate	Not Reported/ Can not calculate		Not Reported/ Can not calculate	Not Reported/ Can not calculate	Not Reported/ Can not calculate	Not Reported/ Can not calculate	20200512		2008	Buckypaper	Sonicated and Functionalized			Unsorted	Not Reported/ Can not calculate	Not Reported/ Can not calculate	Not Reported/ Can not calculate	Not Reported/ Can not calculate	Not Reported/ Can not calculate	Not Reported/ Can not calculate	Not Reported/ Can not calculate	Not Reported/ Can not calculate	Not Reported/ Can not calculate	#VALUE!	#VALUE!	2008 The Relationship between network morphology and conductivity in nanotube films					25	-2.74702	#VALUE!	#VALUE!	#VALUE!
Unaligned Few-wall CNTs	0.00257336	Not Reported/ Can not calculate	Not Reported/ Can not calculate	Not Reported/ Can not calculate	Not Reported/ Can not calculate	Not Reported/ Can not calculate	Not Reported/ Can not calculate	Not Reported/ Can not calculate	10.4	633	1.66974	Yes	Not Reported/ Can not calculate	Not Reported/ Can not calculate	Not Reported/ Can not calculate		Not Reported/ Can not calculate	Not Reported/ Can not calculate	Not Reported/ Can not calculate	Not Reported/ Can not calculate	20200512		2008	Buckypaper	Sonicated and Functionalized			Unsorted	Not Reported/ Can not calculate	Not Reported/ Can not calculate	Not Reported/ Can not calculate	Not Reported/ Can not calculate	Not Reported/ Can not calculate	Not Reported/ Can not calculate	Not Reported/ Can not calculate	Not Reported/ Can not calculate	Not Reported/ Can not calculate	#VALUE!	#VALUE!	2008 The Relationship between network morphology and conductivity in nanotube films					25	-2.5895	#VALUE!	#VALUE!	#VALUE!
Unaligned Few-wall CNTs	0.00145309	Not Reported/ Can not calculate	Not Reported/ Can not calculate	Not Reported/ Can not calculate	Not Reported/ Can not calculate	Not Reported/ Can not calculate	Not Reported/ Can not calculate	Not Reported/ Can not calculate	9.86667	633	1.58411	Yes	Not Reported/ Can not calculate	Not Reported/ Can not calculate	Not Reported/ Can not calculate		Not Reported/ Can not calculate	Not Reported/ Can not calculate	Not Reported/ Can not calculate	Not Reported/ Can not calculate	20200512		2008	Buckypaper	Sonicated and Functionalized			Unsorted	Not Reported/ Can not calculate	Not Reported/ Can not calculate	Not Reported/ Can not calculate	Not Reported/ Can not calculate	Not Reported/ Can not calculate	Not Reported/ Can not calculate	Not Reported/ Can not calculate	Not Reported/ Can not calculate	Not Reported/ Can not calculate	#VALUE!	#VALUE!	2008 The Relationship between network morphology and conductivity in nanotube films					25	-2.83771	#VALUE!	#VALUE!	#VALUE!
Unaligned Few-wall CNTs	0.0033135	Not Reported/ Can not calculate	Not Reported/ Can not calculate	Not Reported/ Can not calculate	Not Reported/ Can not calculate	Not Reported/ Can not calculate	Not Reported/ Can not calculate	Not Reported/ Can not calculate	14.9333	633	2.39757	Yes	Not Reported/ Can not calculate	Not Reported/ Can not calculate	Not Reported/ Can not calculate		Not Reported/ Can not calculate	Not Reported/ Can not calculate	Not Reported/ Can not calculate	Not Reported/ Can not calculate	20200512		2008	Buckypaper	Sonicated and Functionalized			Unsorted	Not Reported/ Can not calculate	Not Reported/ Can not calculate	Not Reported/ Can not calculate	Not Reported/ Can not calculate	Not Reported/ Can not calculate	Not Reported/ Can not calculate	Not Reported/ Can not calculate	Not Reported/ Can not calculate	Not Reported/ Can not calculate	#VALUE!	#VALUE!	2008 The Relationship between network morphology and conductivity in nanotube films					25	-2.47971	#VALUE!	#VALUE!	#VALUE!
Carbon Fiber	Not Reported/ Can not calculate	Not Reported/ Can not calculate	Not Reported/ Can not calculate	Not Reported/ Can not calculate	Not Reported/ Can not calculate	Not Reported/ Can not calculate	Not Reported/ Can not calculate	Not Reported/ Can not calculate	Not Reported/ Can not calculate	Not Reported/ Can not calculate	Not Reported/ Can not calculate	No	Not Reported/ Can not calculate	Not Reported/ Can not calculate	Not Reported/ Can not calculate		Not Reported/ Can not calculate	Not Reported/ Can not calculate	Not Reported/ Can not calculate	Not Reported/ Can not calculate	20200514		2008		As-is			Not Reported/ Can not calculate	Not Reported/ Can not calculate	Not Reported/ Can not calculate	1700	Not Reported/ Can not calculate	Not Reported/ Can not calculate	Not Reported/ Can not calculate	Not Reported/ Can not calculate	Not Reported/ Can not calculate	Not Reported/ Can not calculate	#VALUE!	#VALUE!	2008 Thermal boundary resistance and thermal conductivity of multiwalled carbon nanotubes					1	#VALUE!	#VALUE!	#VALUE!	#VALUE!
Unaligned Few-wall CNTs	0.00164946	Not Reported/ Can not calculate	Not Reported/ Can not calculate	Not Reported/ Can not calculate	Not Reported/ Can not calculate	Not Reported/ Can not calculate	Not Reported/ Can not calculate	Not Reported/ Can not calculate	Not Reported/ Can not calculate	Not Reported/ Can not calculate	Not Reported/ Can not calculate	No	Not Reported/ Can not calculate	Not Reported/ Can not calculate	Not Reported/ Can not calculate		Not Reported/ Can not calculate	Not Reported/ Can not calculate	1--1.4	1.2	20200531	As-is, Metallic	2008	Buckypaper	As-is			Metallic	Not Reported/ Can not calculate	Not Reported/ Can not calculate	Not Reported/ Can not calculate	Not Reported/ Can not calculate	Not Reported/ Can not calculate	Not Reported/ Can not calculate	Not Reported/ Can not calculate	Not Reported/ Can not calculate	Not Reported/ Can not calculate	#VALUE!	#VALUE!	2008 Transparent Conductive Single-Walled Carbon Nanotube Networks with Precisely Tunable Ratios of Semiconducting and Metallic Nanotubes					6	-2.78266	#VALUE!	#VALUE!	#VALUE!
Unaligned Few-wall CNTs	0.00420133	Not Reported/ Can not calculate	Not Reported/ Can not calculate	Not Reported/ Can not calculate	Not Reported/ Can not calculate	Not Reported/ Can not calculate	Not Reported/ Can not calculate	Not Reported/ Can not calculate	Not Reported/ Can not calculate	Not Reported/ Can not calculate	Not Reported/ Can not calculate	No	Not Reported/ Can not calculate	Not Reported/ Can not calculate	Not Reported/ Can not calculate		Not Reported/ Can not calculate	Not Reported/ Can not calculate	1--1.4	1.2	20200531	As-is, Semiconducting	2008	Buckypaper	As-is			Semiconducting	Not Reported/ Can not calculate	Not Reported/ Can not calculate	Not Reported/ Can not calculate	Not Reported/ Can not calculate	Not Reported/ Can not calculate	Not Reported/ Can not calculate	Not Reported/ Can not calculate	Not Reported/ Can not calculate	Not Reported/ Can not calculate	#VALUE!	#VALUE!	2008 Transparent Conductive Single-Walled Carbon Nanotube Networks with Precisely Tunable Ratios of Semiconducting and Metallic Nanotubes					6	-2.37661	#VALUE!	#VALUE!	#VALUE!
Unaligned Few-wall CNTs	0.002	Not Reported/ Can not calculate	Not Reported/ Can not calculate	Not Reported/ Can not calculate	Not Reported/ Can not calculate	Not Reported/ Can not calculate	Not Reported/ Can not calculate	Not Reported/ Can not calculate	Not Reported/ Can not calculate	Not Reported/ Can not calculate	#VALUE!	No	Not Reported/ Can not calculate	Not Reported/ Can not calculate	Not Reported/ Can not calculate		Not Reported/ Can not calculate	Not Reported/ Can not calculate	1--1.4	1.2	20200511	Undoped, Metallic	2008	Buckypaper	Counter doped	N2H4	0.00164946	Metallic	Not Reported/ Can not calculate	1595	Not Reported/ Can not calculate	Not Reported/ Can not calculate	1.55115	Not Reported/ Can not calculate	Not Reported/ Can not calculate	Not Reported/ Can not calculate	1.00568	#VALUE!	#VALUE!	2008 Transparent Conductive Single-Walled Carbon Nanotube Networks with Precisely Tunable Ratios of Semiconducting and Metallic Nanotubes					6	-2.69897	#VALUE!	#VALUE!	#VALUE!
Unaligned Few-wall CNTs	0.000416667	Not Reported/ Can not calculate	Not Reported/ Can not calculate	Not Reported/ Can not calculate	Not Reported/ Can not calculate	Not Reported/ Can not calculate	Not Reported/ Can not calculate	Not Reported/ Can not calculate	Not Reported/ Can not calculate	Not Reported/ Can not calculate	#VALUE!	No	Not Reported/ Can not calculate	Not Reported/ Can not calculate	Not Reported/ Can not calculate		Not Reported/ Can not calculate	Not Reported/ Can not calculate	1--1.4	1.2	20200511	Undoped, Semiconducting	2008	Buckypaper	Counter doped	N2H4	0.00420133	Semiconducting	Not Reported/ Can not calculate	1599	Not Reported/ Can not calculate	Not Reported/ Can not calculate	2.57092	Not Reported/ Can not calculate	Not Reported/ Can not calculate	Not Reported/ Can not calculate	1.03546	#VALUE!	#VALUE!	2008 Transparent Conductive Single-Walled Carbon Nanotube Networks with Precisely Tunable Ratios of Semiconducting and Metallic Nanotubes					6	-3.38021	#VALUE!	#VALUE!	#VALUE!
Unaligned Few-wall CNTs	0.005	Not Reported/ Can not calculate	Not Reported/ Can not calculate	Not Reported/ Can not calculate	Not Reported/ Can not calculate	Not Reported/ Can not calculate	Not Reported/ Can not calculate	Not Reported/ Can not calculate	Not Reported/ Can not calculate	Not Reported/ Can not calculate	#VALUE!	Yes	Not Reported/ Can not calculate	Not Reported/ Can not calculate	Not Reported/ Can not calculate		Not Reported/ Can not calculate	Not Reported/ Can not calculate	1--1.4	1.2	20200511	Doped, Metallic	2008	Buckypaper	Doped	SOCl2	0.00164946	Metallic	Not Reported/ Can not calculate	1605	Not Reported/ Can not calculate	Not Reported/ Can not calculate	0.99795	Not Reported/ Can not calculate	Not Reported/ Can not calculate	Not Reported/ Can not calculate	1.19757	#VALUE!	#VALUE!	2008 Transparent Conductive Single-Walled Carbon Nanotube Networks with Precisely Tunable Ratios of Semiconducting and Metallic Nanotubes					6	-2.30103	#VALUE!	#VALUE!	#VALUE!
Unaligned Few-wall CNTs	0.04	Not Reported/ Can not calculate	Not Reported/ Can not calculate	Not Reported/ Can not calculate	Not Reported/ Can not calculate	Not Reported/ Can not calculate	Not Reported/ Can not calculate	Not Reported/ Can not calculate	Not Reported/ Can not calculate	Not Reported/ Can not calculate	#VALUE!	Yes	Not Reported/ Can not calculate	Not Reported/ Can not calculate	Not Reported/ Can not calculate		Not Reported/ Can not calculate	Not Reported/ Can not calculate	1--1.4	1.2	20200511	Doped, Semiconducting	2008	Buckypaper	Doped	SOCl2	0.00420133	Semiconducting	Not Reported/ Can not calculate	1603	Not Reported/ Can not calculate	Not Reported/ Can not calculate	1.12589	Not Reported/ Can not calculate	Not Reported/ Can not calculate	Not Reported/ Can not calculate	1.00709	#VALUE!	#VALUE!	2008 Transparent Conductive Single-Walled Carbon Nanotube Networks with Precisely Tunable Ratios of Semiconducting and Metallic Nanotubes					6	-1.39794	#VALUE!	#VALUE!	#VALUE!
Aligned Few-wall CNTs	Not Reported/ Can not calculate	Not Reported/ Can not calculate	Not Reported/ Can not calculate	Not Reported/ Can not calculate	Not Reported/ Can not calculate	Not Reported/ Can not calculate	Not Reported/ Can not calculate	Not Reported/ Can not calculate		785		Yes	Not Reported/ Can not calculate	Not Reported/ Can not calculate	Not Reported/ Can not calculate		Not Reported/ Can not calculate	Not Reported/ Can not calculate	1.065	1.065	20200507	forest height 400-600 microns	2008	Forest derived	As-is	Not Reported/ Can not calculate	Not Reported/ Can not calculate	Unsorted	59	1600	Not Reported/ Can not calculate	Not Reported/ Can not calculate	Not Reported/ Can not calculate	Not Reported/ Can not calculate	Not Reported/ Can not calculate	Not Reported/ Can not calculate	Not Reported/ Can not calculate	#VALUE!	#VALUE!	2008_Breaking single-walled carbon nanotube bundles by Joule heating					1	#VALUE!	#VALUE!	#VALUE!	#VALUE!
Aligned Few-wall CNTs	0.05	1.09	0.0458716	Not Reported/ Can not calculate	Not Reported/ Can not calculate	Not Reported/ Can not calculate	Not Reported/ Can not calculate	Not Reported/ Can not calculate	Not Reported/ Can not calculate	Not Reported/ Can not calculate	#VALUE!	No	Not Reported/ Can not calculate	Not Reported/ Can not calculate	Not Reported/ Can not calculate		Not Reported/ Can not calculate	Not Reported/ Can not calculate	1.6	1.6	20200510	Diamond dies	2008	Floating Catalyst	Drawing Dies Densification			Unsorted	200	1594.8	Not Reported/ Can not calculate	Not Reported/ Can not calculate	Not Reported/ Can not calculate	Not Reported/ Can not calculate	Not Reported/ Can not calculate	Not Reported/ Can not calculate	Not Reported/ Can not calculate	#VALUE!	#VALUE!	2008_Highly Dense and Perfectly Aligned SWCNT fabricated by Diamond Wire Drawing Dies					2	-1.30103	0.0374265	-1.33846	#VALUE!
Individual Bundle	Not Reported/ Can not calculate	1.16	Not Reported/ Can not calculate	Not Reported/ Can not calculate	Not Reported/ Can not calculate	Not Reported/ Can not calculate	Not Reported/ Can not calculate	Not Reported/ Can not calculate	Not Reported/ Can not calculate	Not Reported/ Can not calculate		No	Not Reported/ Can not calculate	Not Reported/ Can not calculate	Not Reported/ Can not calculate		Not Reported/ Can not calculate	Not Reported/ Can not calculate	1.63	1.63	20200525	Paper does a density calculation	2008	Not Reported/ Can not calculate	Not Reported/ Can not calculate			Unsorted	Not Reported/ Can not calculate	Not Reported/ Can not calculate	Not Reported/ Can not calculate	Not Reported/ Can not calculate	Not Reported/ Can not calculate	Not Reported/ Can not calculate	Not Reported/ Can not calculate	Not Reported/ Can not calculate	Not Reported/ Can not calculate	#VALUE!	#VALUE!	2008_Highly Dense and Perfectly Aligned SWCNT fabricated by Diamond Wire Drawing Dies					2	#VALUE!	0.064458	#VALUE!	#VALUE!
Unaligned Few-wall CNTs	0.0143	Not Reported/ Can not calculate	#VALUE!	Not Reported/ Can not calculate	Not Reported/ Can not calculate	Not Reported/ Can not calculate	Not Reported/ Can not calculate	Not Reported/ Can not calculate		785		Yes	Not Reported/ Can not calculate	Not Reported/ Can not calculate	Not Reported/ Can not calculate		Not Reported/ Can not calculate	Not Reported/ Can not calculate	Not Reported/ Can not calculate	Not Reported/ Can not calculate	20200608	Buckypaper, random, 10 to 20 micron thick	2008	Buckypaper	As-is	Not Reported/ Can not calculate	Not Reported/ Can not calculate	Unsorted	Not Reported/ Can not calculate		Not Reported/ Can not calculate	Not Reported/ Can not calculate	Not Reported/ Can not calculate	Not Reported/ Can not calculate	Not Reported/ Can not calculate	Not Reported/ Can not calculate	Not Reported/ Can not calculate	#VALUE!	#VALUE!	2008_The high current-carrying capacity of various carbon nanotube-based buckypapers					5	-1.84466	#VALUE!	#VALUE!	#VALUE!
Aligned Few-wall CNTs	0.0333	Not Reported/ Can not calculate	#VALUE!	Not Reported/ Can not calculate	Not Reported/ Can not calculate	Not Reported/ Can not calculate	Not Reported/ Can not calculate	Not Reported/ Can not calculate		785		Yes	Not Reported/ Can not calculate	Not Reported/ Can not calculate	Not Reported/ Can not calculate		Not Reported/ Can not calculate	Not Reported/ Can not calculate	Not Reported/ Can not calculate	Not Reported/ Can not calculate	20200608	Buckypaper, aligned, 10 to 20 micron thick	2008	Aligned Buckypaper	Magnetic field	Not Reported/ Can not calculate	Not Reported/ Can not calculate	Unsorted	Not Reported/ Can not calculate		Not Reported/ Can not calculate	Not Reported/ Can not calculate	Not Reported/ Can not calculate	Not Reported/ Can not calculate	Not Reported/ Can not calculate	Not Reported/ Can not calculate	Not Reported/ Can not calculate	#VALUE!	#VALUE!	2008_The high current-carrying capacity of various carbon nanotube-based buckypapers					5	-1.47756	#VALUE!	#VALUE!	#VALUE!
Unaligned Few-wall CNTs	0.01	Not Reported/ Can not calculate	#VALUE!	Not Reported/ Can not calculate	Not Reported/ Can not calculate	Not Reported/ Can not calculate	Not Reported/ Can not calculate	Not Reported/ Can not calculate		785		Yes	Not Reported/ Can not calculate	Not Reported/ Can not calculate	Not Reported/ Can not calculate		Not Reported/ Can not calculate	Not Reported/ Can not calculate	Not Reported/ Can not calculate	Not Reported/ Can not calculate	20200608	Buckypaper, 1:5 wt. ratio, 25 micron thick,Singlewall + Multiwall CNT	2008	Buckypaper	As-is	Not Reported/ Can not calculate	Not Reported/ Can not calculate	Unsorted	Not Reported/ Can not calculate		Not Reported/ Can not calculate	Not Reported/ Can not calculate	Not Reported/ Can not calculate	Not Reported/ Can not calculate	Not Reported/ Can not calculate	Not Reported/ Can not calculate	Not Reported/ Can not calculate	#VALUE!	#VALUE!	2008_The high current-carrying capacity of various carbon nanotube-based buckypapers					5	-2	#VALUE!	#VALUE!	#VALUE!
Unaligned Few-wall CNTs	0.001	Not Reported/ Can not calculate	#VALUE!	Not Reported/ Can not calculate	Not Reported/ Can not calculate	Not Reported/ Can not calculate	Not Reported/ Can not calculate	Not Reported/ Can not calculate		785		Yes	Not Reported/ Can not calculate	Not Reported/ Can not calculate	Not Reported/ Can not calculate		Not Reported/ Can not calculate	Not Reported/ Can not calculate	Not Reported/ Can not calculate	Not Reported/ Can not calculate	20200608	Buckypaper, 1:5 wt. ratio, 25 micron thick,Singlewall CNT + VG CNF	2008	Buckypaper	As-is	Not Reported/ Can not calculate	Not Reported/ Can not calculate	Unsorted	Not Reported/ Can not calculate		Not Reported/ Can not calculate	Not Reported/ Can not calculate	Not Reported/ Can not calculate	Not Reported/ Can not calculate	Not Reported/ Can not calculate	Not Reported/ Can not calculate	Not Reported/ Can not calculate	#VALUE!	#VALUE!	2008_The high current-carrying capacity of various carbon nanotube-based buckypapers					5	-3	#VALUE!	#VALUE!	#VALUE!
Individual Bundle	Not Reported/ Can not calculate	1.1	#VALUE!	Not Reported/ Can not calculate	Not Reported/ Can not calculate	Not Reported/ Can not calculate	Not Reported/ Can not calculate	Not Reported/ Can not calculate		785		Yes	Not Reported/ Can not calculate	Not Reported/ Can not calculate	Not Reported/ Can not calculate		Not Reported/ Can not calculate	Not Reported/ Can not calculate	Not Reported/ Can not calculate	Not Reported/ Can not calculate	20200608	aligned array by dielectrophoresis, density estimated 1.1 g/cm3	2008	HIPCO	As-is	Not Reported/ Can not calculate	Not Reported/ Can not calculate	Unsorted	0.025		Not Reported/ Can not calculate	Not Reported/ Can not calculate	Not Reported/ Can not calculate	Not Reported/ Can not calculate	Not Reported/ Can not calculate	Not Reported/ Can not calculate	Not Reported/ Can not calculate	#VALUE!	#VALUE!	2008_The high current-carrying capacity of various carbon nanotube-based buckypapers					5	#VALUE!	0.0413927	#VALUE!	#VALUE!
Individual Multiwall CNTs	Not Reported/ Can not calculate	1.74	Not Reported/ Can not calculate	Not Reported/ Can not calculate	Not Reported/ Can not calculate	Not Reported/ Can not calculate	Not Reported/ Can not calculate	Not Reported/ Can not calculate	Not Reported/ Can not calculate	Not Reported/ Can not calculate	Not Reported/ Can not calculate	No	Not Reported/ Can not calculate	Not Reported/ Can not calculate	Not Reported/ Can not calculate		Not Reported/ Can not calculate	Not Reported/ Can not calculate	15--22	18.5	20191229		2009	Not Reported/ Can not calculate	Not Reported/ Can not calculate			Unsorted	Not Reported/ Can not calculate	Not Reported/ Can not calculate	Not Reported/ Can not calculate	Not Reported/ Can not calculate	Not Reported/ Can not calculate	Not Reported/ Can not calculate	Not Reported/ Can not calculate	Not Reported/ Can not calculate	Not Reported/ Can not calculate	#VALUE!	#VALUE!	2009 Density measurement of size selected multiwalled carbon nanotubes by mobility-mass characterization					1	#VALUE!	0.240549	#VALUE!	#VALUE!
Individual Bundle	3	1.1	2.72727	Not Reported/ Can not calculate	Not Reported/ Can not calculate	Not Reported/ Can not calculate	Not Reported/ Can not calculate	Not Reported/ Can not calculate	Not Reported/ Can not calculate	Not Reported/ Can not calculate	#VALUE!	No	Not Reported/ Can not calculate	Not Reported/ Can not calculate	Not Reported/ Can not calculate		Not Reported/ Can not calculate	Not Reported/ Can not calculate	1.2--1.8	1.5	20200512	2.3 nm diameter bundle, Bundle Density estimated 1.1 gcm-3	2009	Arc-discharge	As-is			Unsorted	Not Reported/ Can not calculate	Not Reported/ Can not calculate	Not Reported/ Can not calculate	Not Reported/ Can not calculate	Not Reported/ Can not calculate	Not Reported/ Can not calculate	Not Reported/ Can not calculate	Not Reported/ Can not calculate	Not Reported/ Can not calculate	#VALUE!	#VALUE!	2009 Electrical Connectivity in Single-Walled Carbon Nanotube Networks					5	0.477121	0.0413927	0.435729	#VALUE!
Individual FWCNT	67	2.47	27.1255	Not Reported/ Can not calculate	Not Reported/ Can not calculate	Not Reported/ Can not calculate	Not Reported/ Can not calculate	Not Reported/ Can not calculate	Not Reported/ Can not calculate	Not Reported/ Can not calculate		No	Not Reported/ Can not calculate	Not Reported/ Can not calculate	Not Reported/ Can not calculate		Not Reported/ Can not calculate	Not Reported/ Can not calculate	1.2	1.2	20200525		2009	Arc-discharge	As-is			Metallic	Not Reported/ Can not calculate	Not Reported/ Can not calculate	Not Reported/ Can not calculate	Not Reported/ Can not calculate	Not Reported/ Can not calculate	Not Reported/ Can not calculate	Not Reported/ Can not calculate	Not Reported/ Can not calculate	Not Reported/ Can not calculate	#VALUE!	#VALUE!	2009 Electrical Connectivity in Single-Walled Carbon Nanotube Networks					5	1.82607	0.392697	1.43338	#VALUE!
Individual FWCNT	44	2.02	21.7822	Not Reported/ Can not calculate	Not Reported/ Can not calculate	Not Reported/ Can not calculate	Not Reported/ Can not calculate	Not Reported/ Can not calculate	Not Reported/ Can not calculate	Not Reported/ Can not calculate		No	Not Reported/ Can not calculate	Not Reported/ Can not calculate	Not Reported/ Can not calculate		Not Reported/ Can not calculate	Not Reported/ Can not calculate	1.2--1.8	1.5	20200525	Average of all metallic and semi-conducting SWCNTs in this study	2009	Arc-discharge	As-is			Unsorted	Not Reported/ Can not calculate	Not Reported/ Can not calculate	Not Reported/ Can not calculate	Not Reported/ Can not calculate	Not Reported/ Can not calculate	Not Reported/ Can not calculate	Not Reported/ Can not calculate	Not Reported/ Can not calculate	Not Reported/ Can not calculate	#VALUE!	#VALUE!	2009 Electrical Connectivity in Single-Walled Carbon Nanotube Networks					5	1.64345	0.305351	1.3381	#VALUE!
Individual FWCNT	54	Not Reported/ Can not calculate	Not Reported/ Can not calculate	Not Reported/ Can not calculate	Not Reported/ Can not calculate	Not Reported/ Can not calculate	Not Reported/ Can not calculate	Not Reported/ Can not calculate	Not Reported/ Can not calculate	Not Reported/ Can not calculate		Yes	Not Reported/ Can not calculate	Not Reported/ Can not calculate	Not Reported/ Can not calculate		Not Reported/ Can not calculate	Not Reported/ Can not calculate	1.2--1.8	1.5	20200525		2009	Arc-discharge	As-is	HNO3	44	Unsorted	Not Reported/ Can not calculate	Not Reported/ Can not calculate	Not Reported/ Can not calculate	Not Reported/ Can not calculate	Not Reported/ Can not calculate	Not Reported/ Can not calculate	Not Reported/ Can not calculate	Not Reported/ Can not calculate	Not Reported/ Can not calculate	#VALUE!	#VALUE!	2009 Electrical Connectivity in Single-Walled Carbon Nanotube Networks					5	1.73239	#VALUE!	#VALUE!	#VALUE!
Individual Bundle	1	1.1	0.909091	Not Reported/ Can not calculate	Not Reported/ Can not calculate	Not Reported/ Can not calculate	Not Reported/ Can not calculate	Not Reported/ Can not calculate	Not Reported/ Can not calculate	Not Reported/ Can not calculate		No	Not Reported/ Can not calculate	Not Reported/ Can not calculate	Not Reported/ Can not calculate		Not Reported/ Can not calculate	Not Reported/ Can not calculate	1.2--1.8	1.5	20200525	Annealed	2009	Arc-discharge	Annealed			Unsorted	Not Reported/ Can not calculate	Not Reported/ Can not calculate	Not Reported/ Can not calculate	Not Reported/ Can not calculate	Not Reported/ Can not calculate	Not Reported/ Can not calculate	Not Reported/ Can not calculate	Not Reported/ Can not calculate	Not Reported/ Can not calculate	#VALUE!	#VALUE!	2009 Electrical Connectivity in Single-Walled Carbon Nanotube Networks					5	0	0.0413927	-0.0413927	#VALUE!
Aligned Multiwall CNTs	0.1	1.26	0.0793651	Not Reported/ Can not calculate	0.4	XRD Herman	Not Reported/ Can not calculate	Not Reported/ Can not calculate	1.2	533	0.0968479	No	Not Reported/ Can not calculate	Not Reported/ Can not calculate	Not Reported/ Can not calculate		Not Reported/ Can not calculate	Not Reported/ Can not calculate	10	10	20200507	Forest grown multiwalls, rolled down	2009	Forest derived	Rolled			Unsorted	Not Reported/ Can not calculate	Not Reported/ Can not calculate	Not Reported/ Can not calculate	Not Reported/ Can not calculate	Not Reported/ Can not calculate	Not Reported/ Can not calculate	Not Reported/ Can not calculate	Not Reported/ Can not calculate	Not Reported/ Can not calculate	#VALUE!	#VALUE!	2009 Flexible High-Conductivity Carbon-Nanotube Interconnects Made by Rolling and Printing					1	-1	0.100371	-1.10037	#VALUE!
Aligned Multiwall CNTs	0.042	1.8	0.0233333	Not Reported/ Can not calculate	Not Reported/ Can not calculate	Not Reported/ Can not calculate	Not Reported/ Can not calculate	Not Reported/ Can not calculate	Not Reported/ Can not calculate	Not Reported/ Can not calculate	#VALUE!	No	205	0.113889	1.1		8.61	0.00265741	3-- 8	5.5	20200507	NanoComp As is	2009	Floating Catalyst	As-is			Unsorted	Not Reported/ Can not calculate	Not Reported/ Can not calculate	Not Reported/ Can not calculate	Not Reported/ Can not calculate	Not Reported/ Can not calculate	Not Reported/ Can not calculate	Not Reported/ Can not calculate	Not Reported/ Can not calculate	Not Reported/ Can not calculate	#VALUE!	#VALUE!	2009 High Mechanical Performance Composite Conductor: Multi-Walled Carbon Nanotube Sheet/Bismaleimide Nanocomposites					6	-1.37675	0.255273	-1.63202	2.31175
Aligned Multiwall CNTs	0.0508815	Not Reported/ Can not calculate	Not Reported/ Can not calculate	Not Reported/ Can not calculate	1.68221	Raman G peak anisotropy	Not Reported/ Can not calculate	Not Reported/ Can not calculate	Not Reported/ Can not calculate	Not Reported/ Can not calculate		No	Not Reported/ Can not calculate	Not Reported/ Can not calculate	Not Reported/ Can not calculate		Not Reported/ Can not calculate	Not Reported/ Can not calculate	3-- 8	5.5	20200507	NanoComp-- 20 % stretch	2009	Floating Catalyst	Stretch			Unsorted	Not Reported/ Can not calculate	Not Reported/ Can not calculate	Not Reported/ Can not calculate	Not Reported/ Can not calculate	Not Reported/ Can not calculate	Not Reported/ Can not calculate	Not Reported/ Can not calculate	Not Reported/ Can not calculate	Not Reported/ Can not calculate	#VALUE!	#VALUE!	2009 High Mechanical Performance Composite Conductor: Multi-Walled Carbon Nanotube Sheet/Bismaleimide Nanocomposites					6	-1.29344	#VALUE!	#VALUE!	#VALUE!
Aligned Multiwall CNTs	0.0511718	Not Reported/ Can not calculate	Not Reported/ Can not calculate	Not Reported/ Can not calculate	2.51103	Raman G peak anisotropy	Not Reported/ Can not calculate	Not Reported/ Can not calculate	Not Reported/ Can not calculate	Not Reported/ Can not calculate	Not Reported/ Can not calculate	No	390	Not Reported/ Can not calculate	11.93		19.957	Not Reported/ Can not calculate	3-- 8	5.5	20200507	NanoComp-- 30 % stretch	2009	Floating Catalyst	Stretch			Unsorted	Not Reported/ Can not calculate	Not Reported/ Can not calculate	Not Reported/ Can not calculate	Not Reported/ Can not calculate	Not Reported/ Can not calculate	Not Reported/ Can not calculate	Not Reported/ Can not calculate	Not Reported/ Can not calculate	Not Reported/ Can not calculate	#VALUE!	#VALUE!	2009 High Mechanical Performance Composite Conductor: Multi-Walled Carbon Nanotube Sheet/Bismaleimide Nanocomposites					6	-1.29097	#VALUE!	#VALUE!	2.59106
Aligned Multiwall CNTs	0.0547542	Not Reported/ Can not calculate	Not Reported/ Can not calculate	Not Reported/ Can not calculate	2.6712	Raman G peak anisotropy	Not Reported/ Can not calculate	Not Reported/ Can not calculate	Not Reported/ Can not calculate	Not Reported/ Can not calculate		No	508	Not Reported/ Can not calculate	18.21		27.8151	Not Reported/ Can not calculate	3-- 8	5.5	20200507	NanoComp-- 35 % stretch	2009	Floating Catalyst	Stretch			Unsorted	Not Reported/ Can not calculate	Not Reported/ Can not calculate	Not Reported/ Can not calculate	Not Reported/ Can not calculate	Not Reported/ Can not calculate	Not Reported/ Can not calculate	Not Reported/ Can not calculate	Not Reported/ Can not calculate	Not Reported/ Can not calculate	#VALUE!	#VALUE!	2009 High Mechanical Performance Composite Conductor: Multi-Walled Carbon Nanotube Sheet/Bismaleimide Nanocomposites					6	-1.26158	#VALUE!	#VALUE!	2.70586
Aligned Multiwall CNTs	0.056011	Not Reported/ Can not calculate	Not Reported/ Can not calculate	Not Reported/ Can not calculate	3.76801	Raman G peak anisotropy	Not Reported/ Can not calculate	Not Reported/ Can not calculate	Not Reported/ Can not calculate	Not Reported/ Can not calculate		No	Not Reported/ Can not calculate	Not Reported/ Can not calculate	Not Reported/ Can not calculate		Not Reported/ Can not calculate	Not Reported/ Can not calculate	3-- 8	5.5	20200507	NanoComp-- 38 % stretch	2009	Floating Catalyst	Stretch			Unsorted	Not Reported/ Can not calculate	Not Reported/ Can not calculate	Not Reported/ Can not calculate	Not Reported/ Can not calculate	Not Reported/ Can not calculate	Not Reported/ Can not calculate	Not Reported/ Can not calculate	Not Reported/ Can not calculate	Not Reported/ Can not calculate	#VALUE!	#VALUE!	2009 High Mechanical Performance Composite Conductor: Multi-Walled Carbon Nanotube Sheet/Bismaleimide Nanocomposites					6	-1.25173	#VALUE!	#VALUE!	#VALUE!
Aligned Multiwall CNTs	0.06	Not Reported/ Can not calculate	Not Reported/ Can not calculate	Not Reported/ Can not calculate	6.9	Raman G peak anisotropy	Not Reported/ Can not calculate	Not Reported/ Can not calculate	Not Reported/ Can not calculate	Not Reported/ Can not calculate	#VALUE!	No	668	Not Reported/ Can not calculate	25.45		40.08	Not Reported/ Can not calculate	3-- 8	5.5	20200507	NanoComp-- 40 % stretch	2009	Floating Catalyst	40% Stretch			Unsorted	Not Reported/ Can not calculate	Not Reported/ Can not calculate	Not Reported/ Can not calculate	Not Reported/ Can not calculate	Not Reported/ Can not calculate	Not Reported/ Can not calculate	Not Reported/ Can not calculate	Not Reported/ Can not calculate	Not Reported/ Can not calculate	#VALUE!	#VALUE!	2009 High Mechanical Performance Composite Conductor: Multi-Walled Carbon Nanotube Sheet/Bismaleimide Nanocomposites					6	-1.22185	#VALUE!	#VALUE!	2.82478
Unaligned multiwall CNTs	0.002401	0.203	0.0118	Not Reported/ Can not calculate	Not Reported/ Can not calculate	Not Reported/ Can not calculate	Not Reported/ Can not calculate	Not Reported/ Can not calculate	Not Reported/ Can not calculate	Not Reported/ Can not calculate	#VALUE!	No	Not Reported/ Can not calculate	Not Reported/ Can not calculate	Not Reported/ Can not calculate		Not Reported/ Can not calculate	Not Reported/ Can not calculate	11.54	11.54	20200511	Decreasinng Length 3.2 microns	2009	Buckypaper	As-is			Unsorted	Not Reported/ Can not calculate	Not Reported/ Can not calculate	Not Reported/ Can not calculate	Not Reported/ Can not calculate	Not Reported/ Can not calculate	Not Reported/ Can not calculate	Not Reported/ Can not calculate	Not Reported/ Can not calculate	Not Reported/ Can not calculate	#VALUE!	#VALUE!	2009 Highly conductive multiwall carbon nanotube and epoxy composites produced by three-roll milling					4	-2.61961	-0.692504	-1.92812	#VALUE!
Unaligned multiwall CNTs	0.0025374	0.2131	0.01191	Not Reported/ Can not calculate	Not Reported/ Can not calculate	Not Reported/ Can not calculate	Not Reported/ Can not calculate	Not Reported/ Can not calculate	Not Reported/ Can not calculate	Not Reported/ Can not calculate	#VALUE!	No	Not Reported/ Can not calculate	Not Reported/ Can not calculate	Not Reported/ Can not calculate		Not Reported/ Can not calculate	Not Reported/ Can not calculate	10	10	20200511	Decreasinng Length 2.15 microns	2009	Buckypaper	As-is			Unsorted	Not Reported/ Can not calculate	Not Reported/ Can not calculate	Not Reported/ Can not calculate	Not Reported/ Can not calculate	Not Reported/ Can not calculate	Not Reported/ Can not calculate	Not Reported/ Can not calculate	Not Reported/ Can not calculate	Not Reported/ Can not calculate	#VALUE!	#VALUE!	2009 Highly conductive multiwall carbon nanotube and epoxy composites produced by three-roll milling					4	-2.59561	-0.671417	-1.92409	#VALUE!
Unaligned multiwall CNTs	0.003629	0.33	0.0111	Not Reported/ Can not calculate	Not Reported/ Can not calculate	Not Reported/ Can not calculate	Not Reported/ Can not calculate	Not Reported/ Can not calculate	Not Reported/ Can not calculate	Not Reported/ Can not calculate	#VALUE!	No	Not Reported/ Can not calculate	Not Reported/ Can not calculate	Not Reported/ Can not calculate		Not Reported/ Can not calculate	Not Reported/ Can not calculate	10.8	10.8	20200511	Decreasinng Length 1.0 microns	2009	Buckypaper	As-is			Unsorted	Not Reported/ Can not calculate	Not Reported/ Can not calculate	Not Reported/ Can not calculate	Not Reported/ Can not calculate	Not Reported/ Can not calculate	Not Reported/ Can not calculate	Not Reported/ Can not calculate	Not Reported/ Can not calculate	Not Reported/ Can not calculate	#VALUE!	#VALUE!	2009 Highly conductive multiwall carbon nanotube and epoxy composites produced by three-roll milling					4	-2.44021	-0.481486	-1.95468	#VALUE!
Unaligned multiwall CNTs	0.0013681	0.2467	0.0055	Not Reported/ Can not calculate	Not Reported/ Can not calculate	Not Reported/ Can not calculate	Not Reported/ Can not calculate	Not Reported/ Can not calculate	Not Reported/ Can not calculate	Not Reported/ Can not calculate	#VALUE!	No	Not Reported/ Can not calculate	Not Reported/ Can not calculate	Not Reported/ Can not calculate		Not Reported/ Can not calculate	Not Reported/ Can not calculate	12.74	12.74	20200511	Decreasinng Length 0.9 microns	2009	Buckypaper	As-is			Unsorted	Not Reported/ Can not calculate	Not Reported/ Can not calculate	Not Reported/ Can not calculate	Not Reported/ Can not calculate	Not Reported/ Can not calculate	Not Reported/ Can not calculate	Not Reported/ Can not calculate	Not Reported/ Can not calculate	Not Reported/ Can not calculate	#VALUE!	#VALUE!	2009 Highly conductive multiwall carbon nanotube and epoxy composites produced by three-roll milling					4	-2.86388	-0.607831	-2.25964	#VALUE!
Unaligned multiwall CNTs	0.008026	Not Reported/ Can not calculate	Not Reported/ Can not calculate	Not Reported/ Can not calculate	Not Reported/ Can not calculate	Not Reported/ Can not calculate	Not Reported/ Can not calculate	Not Reported/ Can not calculate	3.7037	514.5	0.259524	No	Not Reported/ Can not calculate	Not Reported/ Can not calculate	Not Reported/ Can not calculate		Not Reported/ Can not calculate	Not Reported/ Can not calculate	50	50	20200511		2009	Pressed Pellet	Hot sintered			Unsorted	Not Reported/ Can not calculate	Not Reported/ Can not calculate	4.5	Not Reported/ Can not calculate	0.15748	0.155039	0.151012	0.141363	0.124595	0.803638	0.825069	2009 Transport properties of hot pressed bulk carbon nanotubes compacted by spark plasma sintering					1	-2.0955	#VALUE!	#VALUE!	#VALUE!
Graphene Nanoribbon	Not Reported/ Can not calculate	Not Reported/ Can not calculate	Not Reported/ Can not calculate	Not Reported/ Can not calculate	Not Reported/ Can not calculate	Not Reported/ Can not calculate	Not Reported/ Can not calculate	Not Reported/ Can not calculate	Not Reported/ Can not calculate	Not Reported/ Can not calculate	#VALUE!	No	Not Reported/ Can not calculate	Not Reported/ Can not calculate	Not Reported/ Can not calculate		#VALUE!	#VALUE!	Not Reported/ Can not calculate	Not Reported/ Can not calculate	20200701	Not Reported/ Can not calculate	2009	Not Reported/ Can not calculate	Not Reported/ Can not calculate	Not Reported/ Can not calculate	Not Reported/ Can not calculate	Unsorted	Not Reported/ Can not calculate	Not Reported/ Can not calculate	Not Reported/ Can not calculate	Not Reported/ Can not calculate	Not Reported/ Can not calculate	Not Reported/ Can not calculate	Not Reported/ Can not calculate	Not Reported/ Can not calculate	Not Reported/ Can not calculate	#VALUE!	#VALUE!	2009_Breakdown current density of graphene nanoribbons					3	#VALUE!	#VALUE!	#VALUE!	#VALUE!
Graphene Nanoribbon	50	Not Reported/ Can not calculate	Not Reported/ Can not calculate	Not Reported/ Can not calculate	Not Reported/ Can not calculate	Not Reported/ Can not calculate	Not Reported/ Can not calculate	Not Reported/ Can not calculate	Not Reported/ Can not calculate	Not Reported/ Can not calculate	#VALUE!	No	Not Reported/ Can not calculate	Not Reported/ Can not calculate	Not Reported/ Can not calculate		#VALUE!	#VALUE!	Not Reported/ Can not calculate	Not Reported/ Can not calculate	20200701	Not Reported/ Can not calculate	2009	Not Reported/ Can not calculate	Not Reported/ Can not calculate	Not Reported/ Can not calculate	Not Reported/ Can not calculate	Unsorted	Not Reported/ Can not calculate	Not Reported/ Can not calculate	1100	Not Reported/ Can not calculate	Not Reported/ Can not calculate	Not Reported/ Can not calculate	Not Reported/ Can not calculate	Not Reported/ Can not calculate	Not Reported/ Can not calculate	#VALUE!	#VALUE!	2009_Breakdown current density of graphene nanoribbons					3	1.69897	#VALUE!	#VALUE!	#VALUE!
Graphene Nanoribbon	0.03	Not Reported/ Can not calculate	Not Reported/ Can not calculate	Not Reported/ Can not calculate	Not Reported/ Can not calculate	Not Reported/ Can not calculate	Not Reported/ Can not calculate	Not Reported/ Can not calculate	Not Reported/ Can not calculate	Not Reported/ Can not calculate	#VALUE!	No	Not Reported/ Can not calculate	Not Reported/ Can not calculate	Not Reported/ Can not calculate		#VALUE!	#VALUE!	Not Reported/ Can not calculate	Not Reported/ Can not calculate	20200701	Not Reported/ Can not calculate	2009	Not Reported/ Can not calculate	Not Reported/ Can not calculate	Not Reported/ Can not calculate	Not Reported/ Can not calculate	Unsorted	Not Reported/ Can not calculate	Not Reported/ Can not calculate	Not Reported/ Can not calculate	Not Reported/ Can not calculate	Not Reported/ Can not calculate	Not Reported/ Can not calculate	Not Reported/ Can not calculate	Not Reported/ Can not calculate	Not Reported/ Can not calculate	#VALUE!	#VALUE!	2009_Breakdown current density of graphene nanoribbons					3	-1.52288	#VALUE!	#VALUE!	#VALUE!
Aligned Few-wall CNTs	0.008	Not Reported/ Can not calculate	Not Reported/ Can not calculate	Not Reported/ Can not calculate	Not Reported/ Can not calculate	Not Reported/ Can not calculate	Not Reported/ Can not calculate	Not Reported/ Can not calculate	Not Reported/ Can not calculate	Not Reported/ Can not calculate	#VALUE!	Yes	65	Not Reported/ Can not calculate	Not Reported/ Can not calculate		0.52	#VALUE!	Not Reported/ Can not calculate	Not Reported/ Can not calculate	20200701	Dielectrophoresis of SWCNT, diameters from 200 nm to 2 micron	2009	Aligned Buckypaper	purification	Not Reported/ Can not calculate	0.01	Unsorted	0.918	Not Reported/ Can not calculate	Not Reported/ Can not calculate	Not Reported/ Can not calculate		Not Reported/ Can not calculate	Not Reported/ Can not calculate	Not Reported/ Can not calculate	Not Reported/ Can not calculate	#VALUE!	#VALUE!	2009_Ultrathin carbon nanotube fibrils of high electrochemical capacitance					1	-2.09691	#VALUE!	#VALUE!	1.81291
Aligned Multiwall CNTs	Not Reported/ Can not calculate	0.403846	Not Reported/ Can not calculate	Not Reported/ Can not calculate	Not Reported/ Can not calculate	Not Reported/ Can not calculate	Not Reported/ Can not calculate	Not Reported/ Can not calculate	Not Reported/ Can not calculate	Not Reported/ Can not calculate	#VALUE!	No	630	1.56	48		Not Reported/ Can not calculate	Not Reported/ Can not calculate	13.4	13.4	20200508	Before Acetone	2010	Forest derived	Twisted yarn			Unsorted	11.5	Not Reported/ Can not calculate	Not Reported/ Can not calculate	Not Reported/ Can not calculate	Not Reported/ Can not calculate	Not Reported/ Can not calculate	Not Reported/ Can not calculate	Not Reported/ Can not calculate	Not Reported/ Can not calculate	#VALUE!	#VALUE!	2010 Carbon nanotube yarns with high tensile strength made by a twisting and shrinking method					10	#VALUE!	-0.393784	#VALUE!	2.79934
Aligned Multiwall CNTs	Not Reported/ Can not calculate	Not Reported/ Can not calculate	Not Reported/ Can not calculate	Not Reported/ Can not calculate	Not Reported/ Can not calculate	Not Reported/ Can not calculate	Not Reported/ Can not calculate	Not Reported/ Can not calculate	Not Reported/ Can not calculate	Not Reported/ Can not calculate		No	452.399	Not Reported/ Can not calculate	Not Reported/ Can not calculate		Not Reported/ Can not calculate	Not Reported/ Can not calculate	13.4	13.4	20200508	Before Condensation	2010	Forest derived	Twisted yarn			Unsorted	5.03429	Not Reported/ Can not calculate	Not Reported/ Can not calculate	Not Reported/ Can not calculate	Not Reported/ Can not calculate	Not Reported/ Can not calculate	Not Reported/ Can not calculate	Not Reported/ Can not calculate	Not Reported/ Can not calculate	#VALUE!	#VALUE!	2010 Carbon nanotube yarns with high tensile strength made by a twisting and shrinking method					10	#VALUE!	#VALUE!	#VALUE!	2.65552
[truncated: 883 more rows]
[truncated: 43 more columns]

## Sheet: Correlation Tables
			Log[Tensile Strength (Mpa)] vs Log[Young's Modulus]
[truncated: 133 more rows]

## Sheet: RvsT
			Individual metallic SWCNT									Individual SWCNT bundle								Aligned SWCNT cable acid extruded iodine doped								Aligned SWCNT cable acid extruded								Aligned SWCNT cable acid extruded Annealed									Doped unaligned SWCNT film
[truncated: 204 more rows]
